# Supplementary material for: Mosaic mitochondrial-plastid insertions into the nuclear genome show evidence of both non-homologous end joining and homologous recombination
Source: BMC Evol Biol. 2018 Nov 3;18:162. doi: 10.1186/s12862-018-1279-x (PMC6215612; doi:10.1186/s12862-018-1279-x)
Supplement: Supplementary file 1 — Table S1. Organelle insertions identified in nine plant species. Table contains information about the location of all events (numts, nupts, and numins) identified in the nine species analyzed. (XLSX 1714 kb) [file 12862_2018_1279_MOESM1_ESM.xlsx]

## Sheet: supp1
Organelle insertions identified in nine plant species
insertion_index	nuclear sseqid	insertion_type_new	nuclear_start	nuclear_end	organism
1	NC_003070.9	single_mt	22516	22555	Arabidopsis thaliana
2	NC_003070.9	single_cp	81731	81832	Arabidopsis thaliana
3	NC_003070.9	single_mt	292294	292336	Arabidopsis thaliana
4	NC_003070.9	single_mt	871725	871767	Arabidopsis thaliana
5	NC_003070.9	single_mt	975292	975335	Arabidopsis thaliana
6	NC_003070.9	single_mt	1358827	1358867	Arabidopsis thaliana
7	NC_003070.9	single_cp	1606575	1606637	Arabidopsis thaliana
8	NC_003070.9	single_cp	1770813	1770895	Arabidopsis thaliana
9	NC_003070.9	single_cp	1941663	1941732	Arabidopsis thaliana
10	NC_003070.9	single_mt	2141702	2141763	Arabidopsis thaliana
11	NC_003070.9	complex_cp	2455365	2458915	Arabidopsis thaliana
12	NC_003070.9	single_cp	2464890	2464959	Arabidopsis thaliana
13	NC_003070.9	single_mt	2906860	2906954	Arabidopsis thaliana
14	NC_003070.9	single_mt	3073047	3073093	Arabidopsis thaliana
15	NC_003070.9	single_cp	3562543	3562577	Arabidopsis thaliana
16	NC_003070.9	single_mt	3937511	3937551	Arabidopsis thaliana
17	NC_003070.9	single_mt	3974655	3974858	Arabidopsis thaliana
18	NC_003070.9	single_cp	4009082	4009162	Arabidopsis thaliana
19	NC_003070.9	complex_mt	4461541	4461648	Arabidopsis thaliana
20	NC_003070.9	single_cp	4599033	4599141	Arabidopsis thaliana
21	NC_003070.9	single_mt	4648663	4648700	Arabidopsis thaliana
22	NC_003070.9	single_cp	4860071	4860165	Arabidopsis thaliana
23	NC_003070.9	single_mt	5624965	5625014	Arabidopsis thaliana
24	NC_003070.9	complex_mt	5693881	5696193	Arabidopsis thaliana
25	NC_003070.9	single_mt	6059312	6059354	Arabidopsis thaliana
26	NC_003070.9	single_cp	6384817	6384857	Arabidopsis thaliana
27	NC_003070.9	single_mt	6405285	6405344	Arabidopsis thaliana
28	NC_003070.9	single_cp	7228248	7228443	Arabidopsis thaliana
29	NC_003070.9	complex_mosaic	7276008	7278417	Arabidopsis thaliana
30	NC_003070.9	complex_cp	7719480	7719714	Arabidopsis thaliana
31	NC_003070.9	single_cp	8040566	8040603	Arabidopsis thaliana
32	NC_003070.9	single_cp	8637385	8637426	Arabidopsis thaliana
33	NC_003070.9	complex_mt	8730688	8731784	Arabidopsis thaliana
34	NC_003070.9	complex_mt	9234816	9234899	Arabidopsis thaliana
35	NC_003070.9	complex_mt	9368859	9371263	Arabidopsis thaliana
36	NC_003070.9	single_mt	9584513	9584561	Arabidopsis thaliana
37	NC_003070.9	single_cp	9629450	9629492	Arabidopsis thaliana
38	NC_003070.9	complex_mt	9829292	9829483	Arabidopsis thaliana
39	NC_003070.9	single_mt	9884019	9884077	Arabidopsis thaliana
40	NC_003070.9	single_cp	9954388	9954442	Arabidopsis thaliana
41	NC_003070.9	single_mt	10074100	10074150	Arabidopsis thaliana
42	NC_003070.9	complex_mt	10360490	10361685	Arabidopsis thaliana
43	NC_003070.9	single_mt	10384223	10384270	Arabidopsis thaliana
44	NC_003070.9	single_mt	10533232	10533347	Arabidopsis thaliana
45	NC_003070.9	single_mt	10631617	10631661	Arabidopsis thaliana
46	NC_003070.9	complex_mt	10661460	10661527	Arabidopsis thaliana
47	NC_003070.9	complex_mt	10698774	10701101	Arabidopsis thaliana
48	NC_003070.9	complex_mosaic	10927537	10928354	Arabidopsis thaliana
49	NC_003070.9	complex_mosaic	11129070	11131276	Arabidopsis thaliana
50	NC_003070.9	complex_mt	11148717	11151447	Arabidopsis thaliana
51	NC_003070.9	single_mt	11525200	11525265	Arabidopsis thaliana
52	NC_003070.9	single_cp	11552177	11552312	Arabidopsis thaliana
53	NC_003070.9	single_cp	11611160	11611262	Arabidopsis thaliana
54	NC_003070.9	single_mt	11616368	11616412	Arabidopsis thaliana
55	NC_003070.9	complex_mosaic	11752652	11752774	Arabidopsis thaliana
56	NC_003070.9	single_mt	11863431	11863482	Arabidopsis thaliana
57	NC_003070.9	single_mt	12155317	12155589	Arabidopsis thaliana
58	NC_003070.9	complex_cp	12255112	12255774	Arabidopsis thaliana
59	NC_003070.9	single_mt	12391637	12391692	Arabidopsis thaliana
60	NC_003070.9	complex_mt	12408025	12408931	Arabidopsis thaliana
61	NC_003070.9	single_mt	12414178	12414332	Arabidopsis thaliana
62	NC_003070.9	complex_mt	12497410	12499334	Arabidopsis thaliana
63	NC_003070.9	single_mt	12641386	12641932	Arabidopsis thaliana
64	NC_003070.9	complex_cp	12711182	12713487	Arabidopsis thaliana
65	NC_003070.9	single_cp	12918264	12918318	Arabidopsis thaliana
66	NC_003070.9	single_mt	13011524	13011730	Arabidopsis thaliana
67	NC_003070.9	single_mt	13020374	13020545	Arabidopsis thaliana
68	NC_003070.9	single_mt	13033820	13033894	Arabidopsis thaliana
69	NC_003070.9	single_mt	13101570	13101728	Arabidopsis thaliana
70	NC_003070.9	complex_mt	13171205	13171362	Arabidopsis thaliana
71	NC_003070.9	single_mt	13336766	13337508	Arabidopsis thaliana
72	NC_003070.9	single_mt	13393177	13393328	Arabidopsis thaliana
73	NC_003070.9	single_mt	13412218	13412340	Arabidopsis thaliana
74	NC_003070.9	single_mt	13524419	13524483	Arabidopsis thaliana
75	NC_003070.9	complex_mt	13562011	13564259	Arabidopsis thaliana
76	NC_003070.9	single_mt	13607358	13607398	Arabidopsis thaliana
77	NC_003070.9	single_mt	13679606	13679744	Arabidopsis thaliana
78	NC_003070.9	complex_mt	13809989	13813265	Arabidopsis thaliana
79	NC_003070.9	single_mt	13898040	13898108	Arabidopsis thaliana
80	NC_003070.9	single_mt	13956544	13956840	Arabidopsis thaliana
81	NC_003070.9	single_mt	14021644	14022137	Arabidopsis thaliana
82	NC_003070.9	complex_cp	14031686	14031876	Arabidopsis thaliana
83	NC_003070.9	complex_mt	14088109	14090080	Arabidopsis thaliana
84	NC_003070.9	single_mt	14115822	14115932	Arabidopsis thaliana
85	NC_003070.9	single_cp	14196282	14196457	Arabidopsis thaliana
86	NC_003070.9	single_mt	14241222	14242136	Arabidopsis thaliana
87	NC_003070.9	complex_mt	14321840	14323542	Arabidopsis thaliana
88	NC_003070.9	single_mt	14351896	14352042	Arabidopsis thaliana
89	NC_003070.9	single_mt	14368509	14369515	Arabidopsis thaliana
90	NC_003070.9	single_mt	14397549	14397695	Arabidopsis thaliana
91	NC_003070.9	single_mt	14414162	14415168	Arabidopsis thaliana
92	NC_003070.9	complex_mt	14444286	14445976	Arabidopsis thaliana
93	NC_003070.9	single_mt	14588742	14589910	Arabidopsis thaliana
94	NC_003070.9	complex_mt	14811408	14813262	Arabidopsis thaliana
95	NC_003070.9	complex_mt	14901134	14902988	Arabidopsis thaliana
96	NC_003070.9	complex_mt	15045345	15047215	Arabidopsis thaliana
97	NC_003070.9	single_mt	15070176	15071640	Arabidopsis thaliana
98	NC_003070.9	complex_mt	15184577	15186489	Arabidopsis thaliana
99	NC_003070.9	complex_cp	15272356	15279772	Arabidopsis thaliana
100	NC_003070.9	complex_cp	15370453	15377869	Arabidopsis thaliana
101	NC_003070.9	single_mt	15430447	15430508	Arabidopsis thaliana
102	NC_003070.9	single_mt	15488952	15490476	Arabidopsis thaliana
103	NC_003070.9	complex_mt	15497708	15499184	Arabidopsis thaliana
104	NC_003070.9	single_mt	15575684	15575872	Arabidopsis thaliana
105	NC_003070.9	complex_mt	15593460	15596311	Arabidopsis thaliana
106	NC_003070.9	single_mt	15627902	15628166	Arabidopsis thaliana
107	NC_003070.9	complex_mt	15827817	15829728	Arabidopsis thaliana
108	NC_003070.9	complex_mt	15840029	15841941	Arabidopsis thaliana
109	NC_003070.9	complex_mt	15871401	15871659	Arabidopsis thaliana
110	NC_003070.9	single_cp	15925178	15925244	Arabidopsis thaliana
111	NC_003070.9	single_mt	16250700	16250740	Arabidopsis thaliana
112	NC_003070.9	complex_mt	16371020	16373113	Arabidopsis thaliana
113	NC_003070.9	single_mt	16390170	16390569	Arabidopsis thaliana
114	NC_003070.9	single_mt	16490047	16490955	Arabidopsis thaliana
115	NC_003070.9	single_mt	16506004	16506173	Arabidopsis thaliana
116	NC_003070.9	single_mt	16520925	16520957	Arabidopsis thaliana
117	NC_003070.9	single_mt	16532078	16532253	Arabidopsis thaliana
118	NC_003070.9	complex_mt	16588030	16589454	Arabidopsis thaliana
119	NC_003070.9	single_cp	16719440	16719479	Arabidopsis thaliana
120	NC_003070.9	single_mt	16732852	16733332	Arabidopsis thaliana
121	NC_003070.9	complex_mt	17025423	17025933	Arabidopsis thaliana
122	NC_003070.9	complex_mt	17057065	17059466	Arabidopsis thaliana
123	NC_003070.9	complex_mt	17073515	17073954	Arabidopsis thaliana
124	NC_003070.9	single_cp	17198275	17198816	Arabidopsis thaliana
125	NC_003070.9	complex_mt	17247907	17249233	Arabidopsis thaliana
126	NC_003070.9	single_cp	17339430	17339583	Arabidopsis thaliana
127	NC_003070.9	single_mt	17362566	17362716	Arabidopsis thaliana
128	NC_003070.9	complex_mt	17444069	17446355	Arabidopsis thaliana
129	NC_003070.9	single_mt	17483708	17483745	Arabidopsis thaliana
130	NC_003070.9	single_mt	17491138	17491210	Arabidopsis thaliana
131	NC_003070.9	complex_mt	17522379	17524670	Arabidopsis thaliana
132	NC_003070.9	single_mt	17555736	17555828	Arabidopsis thaliana
133	NC_003070.9	complex_mt	17677231	17680003	Arabidopsis thaliana
134	NC_003070.9	single_mt	17691368	17691409	Arabidopsis thaliana
135	NC_003070.9	single_mt	17822780	17822815	Arabidopsis thaliana
136	NC_003070.9	complex_mt	17858653	17858852	Arabidopsis thaliana
137	NC_003070.9	complex_mt	18005282	18010041	Arabidopsis thaliana
138	NC_003070.9	single_mt	18028424	18028516	Arabidopsis thaliana
139	NC_003070.9	single_mt	18732921	18732986	Arabidopsis thaliana
140	NC_003070.9	single_cp	18768760	18768820	Arabidopsis thaliana
141	NC_003070.9	single_mt	18996564	18996601	Arabidopsis thaliana
142	NC_003070.9	single_mt	19006420	19006485	Arabidopsis thaliana
143	NC_003070.9	single_cp	19073607	19073821	Arabidopsis thaliana
144	NC_003070.9	single_mt	19678565	19678599	Arabidopsis thaliana
145	NC_003070.9	complex_mosaic	19713565	19713650	Arabidopsis thaliana
146	NC_003070.9	complex_mt	20086556	20089341	Arabidopsis thaliana
147	NC_003070.9	single_cp	20390527	20390604	Arabidopsis thaliana
148	NC_003070.9	single_mt	20412292	20412521	Arabidopsis thaliana
149	NC_003070.9	single_mt	20462582	20462622	Arabidopsis thaliana
150	NC_003070.9	single_mt	20468145	20468190	Arabidopsis thaliana
151	NC_003070.9	single_cp	20558236	20558355	Arabidopsis thaliana
152	NC_003070.9	single_cp	20686198	20686393	Arabidopsis thaliana
153	NC_003070.9	single_cp	20695190	20695332	Arabidopsis thaliana
154	NC_003070.9	single_cp	20700463	20700652	Arabidopsis thaliana
155	NC_003070.9	complex_cp	21153209	21153418	Arabidopsis thaliana
156	NC_003070.9	single_cp	21179652	21179694	Arabidopsis thaliana
157	NC_003070.9	single_cp	21187037	21187210	Arabidopsis thaliana
158	NC_003070.9	single_mt	21245622	21245682	Arabidopsis thaliana
159	NC_003070.9	complex_mt	21345218	21347762	Arabidopsis thaliana
160	NC_003070.9	single_mt	21443327	21443376	Arabidopsis thaliana
161	NC_003070.9	single_mt	21749697	21749872	Arabidopsis thaliana
162	NC_003070.9	single_mt	21957732	21957790	Arabidopsis thaliana
163	NC_003070.9	single_cp	21965145	21965191	Arabidopsis thaliana
164	NC_003070.9	single_mt	22274654	22274708	Arabidopsis thaliana
165	NC_003070.9	complex_mosaic	22575796	22578920	Arabidopsis thaliana
166	NC_003070.9	complex_cp	22813265	22818297	Arabidopsis thaliana
167	NC_003070.9	complex_mt	22850194	22850629	Arabidopsis thaliana
168	NC_003070.9	complex_mt	23119489	23122562	Arabidopsis thaliana
169	NC_003070.9	single_mt	23259684	23259737	Arabidopsis thaliana
170	NC_003070.9	complex_mt	23640478	23640625	Arabidopsis thaliana
171	NC_003070.9	single_mt	23808588	23808632	Arabidopsis thaliana
172	NC_003070.9	single_cp	24049010	24049102	Arabidopsis thaliana
173	NC_003070.9	complex_mt	24265477	24265616	Arabidopsis thaliana
174	NC_003070.9	complex_mt	24272590	24276443	Arabidopsis thaliana
175	NC_003070.9	single_cp	24301966	24302024	Arabidopsis thaliana
176	NC_003070.9	single_mt	24362155	24362203	Arabidopsis thaliana
177	NC_003070.9	single_mt	24640242	24640340	Arabidopsis thaliana
178	NC_003070.9	single_mt	24654770	24654815	Arabidopsis thaliana
179	NC_003070.9	single_cp	24698752	24698796	Arabidopsis thaliana
180	NC_003070.9	single_cp	24743369	24743431	Arabidopsis thaliana
181	NC_003070.9	single_mt	24904836	24904875	Arabidopsis thaliana
182	NC_003070.9	single_cp	25335395	25335491	Arabidopsis thaliana
183	NC_003070.9	single_mt	25569928	25569966	Arabidopsis thaliana
184	NC_003070.9	single_mt	25823792	25823836	Arabidopsis thaliana
185	NC_003070.9	single_cp	25971623	25971702	Arabidopsis thaliana
186	NC_003070.9	complex_mt	26368831	26371300	Arabidopsis thaliana
187	NC_003070.9	single_cp	26561601	26561665	Arabidopsis thaliana
188	NC_003070.9	single_mt	26604151	26604302	Arabidopsis thaliana
189	NC_003070.9	single_mt	26712284	26712316	Arabidopsis thaliana
190	NC_003070.9	single_mt	26722340	26722397	Arabidopsis thaliana
191	NC_003070.9	single_mt	26738064	26738094	Arabidopsis thaliana
192	NC_003070.9	single_cp	26925263	26925307	Arabidopsis thaliana
193	NC_003070.9	single_mt	28508368	28508434	Arabidopsis thaliana
194	NC_003070.9	single_mt	28699065	28699113	Arabidopsis thaliana
195	NC_003070.9	single_mt	28888079	28888127	Arabidopsis thaliana
196	NC_003070.9	single_mt	29272936	29273481	Arabidopsis thaliana
197	NC_003070.9	single_mt	29367495	29367570	Arabidopsis thaliana
198	NC_003070.9	single_mt	29472653	29472705	Arabidopsis thaliana
199	NC_003070.9	single_cp	30135856	30135897	Arabidopsis thaliana
200	NC_003071.7	complex_mosaic	4818	9106	Arabidopsis thaliana
201	NC_003071.7	complex_mt	20084	24660	Arabidopsis thaliana
202	NC_003071.7	single_mt	45887	46009	Arabidopsis thaliana
203	NC_003071.7	complex_mt	402806	403108	Arabidopsis thaliana
204	NC_003071.7	single_cp	527803	527849	Arabidopsis thaliana
205	NC_003071.7	single_mt	534558	534825	Arabidopsis thaliana
206	NC_003071.7	single_unknown	693973	694021	Arabidopsis thaliana
207	NC_003071.7	single_mt	728237	728280	Arabidopsis thaliana
208	NC_003071.7	single_cp	887089	887122	Arabidopsis thaliana
209	NC_003071.7	single_cp	897012	897045	Arabidopsis thaliana
210	NC_003071.7	complex_mt	927746	928393	Arabidopsis thaliana
211	NC_003071.7	complex_mosaic	1061119	1065839	Arabidopsis thaliana
212	NC_003071.7	complex_mt	1088733	1093015	Arabidopsis thaliana
213	NC_003071.7	single_cp	1372116	1372161	Arabidopsis thaliana
214	NC_003071.7	single_mt	1423656	1423809	Arabidopsis thaliana
215	NC_003071.7	single_mt	1433098	1433517	Arabidopsis thaliana
216	NC_003071.7	single_mt	1487419	1488009	Arabidopsis thaliana
217	NC_003071.7	complex_mt	1557695	1559923	Arabidopsis thaliana
218	NC_003071.7	single_mt	1783961	1784509	Arabidopsis thaliana
219	NC_003071.7	complex_mosaic	1865051	1865164	Arabidopsis thaliana
220	NC_003071.7	complex_mosaic	1880621	1884938	Arabidopsis thaliana
221	NC_003071.7	complex_mt	1907964	1909760	Arabidopsis thaliana
222	NC_003071.7	single_mt	1923614	1923873	Arabidopsis thaliana
223	NC_003071.7	single_mt	1949562	1949626	Arabidopsis thaliana
224	NC_003071.7	single_mt	1961879	1961963	Arabidopsis thaliana
225	NC_003071.7	single_cp	2060253	2060471	Arabidopsis thaliana
226	NC_003071.7	complex_cp	2159082	2161236	Arabidopsis thaliana
227	NC_003071.7	complex_mosaic	2229453	2232251	Arabidopsis thaliana
228	NC_003071.7	single_cp	2282427	2282837	Arabidopsis thaliana
229	NC_003071.7	single_mt	2339285	2339345	Arabidopsis thaliana
230	NC_003071.7	single_cp	2351120	2351154	Arabidopsis thaliana
231	NC_003071.7	complex_mt	2382183	2382310	Arabidopsis thaliana
232	NC_003071.7	complex_mt	2478993	2482486	Arabidopsis thaliana
233	NC_003071.7	single_mt	2492998	2494122	Arabidopsis thaliana
234	NC_003071.7	complex_mt	2505178	2507120	Arabidopsis thaliana
235	NC_003071.7	single_mt	2566826	2566948	Arabidopsis thaliana
236	NC_003071.7	single_mt	2625417	2625710	Arabidopsis thaliana
237	NC_003071.7	single_mt	2649485	2649777	Arabidopsis thaliana
238	NC_003071.7	complex_mt	2750750	2752054	Arabidopsis thaliana
239	NC_003071.7	single_mt	2785455	2785628	Arabidopsis thaliana
240	NC_003071.7	complex_mt	2845831	2847913	Arabidopsis thaliana
241	NC_003071.7	complex_mosaic	2860122	2867328	Arabidopsis thaliana
242	NC_003071.7	single_mt	2906542	2906816	Arabidopsis thaliana
243	NC_003071.7	single_cp	2938181	2938833	Arabidopsis thaliana
244	NC_003071.7	single_mt	3079943	3080933	Arabidopsis thaliana
245	NC_003071.7	single_mt	3152168	3152402	Arabidopsis thaliana
246	NC_003071.7	complex_mt	3163445	3164221	Arabidopsis thaliana
247	NC_003071.7	complex_cp	3186720	3189953	Arabidopsis thaliana
248	NC_003071.7	complex_cp	3217116	3217422	Arabidopsis thaliana
249	NC_003071.7	single_mt	3229407	3229550	Arabidopsis thaliana
250	NC_003071.7	complex_mt	3239038	3512960	Arabidopsis thaliana
251	NC_003071.7	complex_mt	3565384	3565533	Arabidopsis thaliana
252	NC_003071.7	single_mt	3689694	3689987	Arabidopsis thaliana
253	NC_003071.7	complex_mt	3718684	3719368	Arabidopsis thaliana
254	NC_003071.7	single_mt	3737087	3737323	Arabidopsis thaliana
255	NC_003071.7	single_cp	3757803	3757841	Arabidopsis thaliana
256	NC_003071.7	single_mt	3767548	3768002	Arabidopsis thaliana
257	NC_003071.7	complex_mt	3849503	3851047	Arabidopsis thaliana
258	NC_003071.7	complex_mt	3879467	3880984	Arabidopsis thaliana
259	NC_003071.7	single_mt	3923336	3923797	Arabidopsis thaliana
260	NC_003071.7	single_mt	3984839	3984908	Arabidopsis thaliana
261	NC_003071.7	single_mt	4031924	4031956	Arabidopsis thaliana
262	NC_003071.7	single_mt	4093193	4093591	Arabidopsis thaliana
263	NC_003071.7	complex_mt	4129437	4130641	Arabidopsis thaliana
264	NC_003071.7	single_mt	4205094	4206630	Arabidopsis thaliana
265	NC_003071.7	complex_mt	4232871	4235120	Arabidopsis thaliana
266	NC_003071.7	single_mt	4240492	4240614	Arabidopsis thaliana
267	NC_003071.7	single_mt	4259357	4259639	Arabidopsis thaliana
268	NC_003071.7	single_mt	4297982	4298223	Arabidopsis thaliana
269	NC_003071.7	single_mt	4411371	4412493	Arabidopsis thaliana
270	NC_003071.7	single_mt	4479745	4480216	Arabidopsis thaliana
271	NC_003071.7	single_mt	4489649	4490409	Arabidopsis thaliana
272	NC_003071.7	complex_mt	4547043	4547482	Arabidopsis thaliana
273	NC_003071.7	single_mt	4575721	4577178	Arabidopsis thaliana
274	NC_003071.7	single_mt	4689024	4689859	Arabidopsis thaliana
275	NC_003071.7	single_mt	4719854	4720888	Arabidopsis thaliana
276	NC_003071.7	complex_mosaic	4843972	4845038	Arabidopsis thaliana
277	NC_003071.7	single_mt	4896782	4896930	Arabidopsis thaliana
278	NC_003071.7	single_mt	4968985	4969472	Arabidopsis thaliana
279	NC_003071.7	complex_mt	5063916	5065330	Arabidopsis thaliana
280	NC_003071.7	complex_mt	5076201	5077318	Arabidopsis thaliana
281	NC_003071.7	single_mt	5140380	5140616	Arabidopsis thaliana
282	NC_003071.7	single_mt	5145676	5146743	Arabidopsis thaliana
283	NC_003071.7	single_mt	5156762	5156842	Arabidopsis thaliana
284	NC_003071.7	single_mt	5175121	5175369	Arabidopsis thaliana
285	NC_003071.7	single_mt	5180484	5180616	Arabidopsis thaliana
286	NC_003071.7	complex_mt	5256287	5257744	Arabidopsis thaliana
287	NC_003071.7	single_mt	5279960	5280417	Arabidopsis thaliana
288	NC_003071.7	single_cp	5296284	5296598	Arabidopsis thaliana
289	NC_003071.7	complex_mt	5358089	5360113	Arabidopsis thaliana
290	NC_003071.7	single_cp	5430962	5431263	Arabidopsis thaliana
291	NC_003071.7	single_mt	5508595	5508652	Arabidopsis thaliana
292	NC_003071.7	single_mt	5519726	5520025	Arabidopsis thaliana
293	NC_003071.7	complex_mt	5570666	5572538	Arabidopsis thaliana
294	NC_003071.7	complex_mt	5601880	5602896	Arabidopsis thaliana
295	NC_003071.7	single_mt	5619982	5620157	Arabidopsis thaliana
296	NC_003071.7	single_mt	5625854	5626055	Arabidopsis thaliana
297	NC_003071.7	single_cp	5660483	5660699	Arabidopsis thaliana
298	NC_003071.7	complex_cp	5757338	5757677	Arabidopsis thaliana
299	NC_003071.7	complex_mt	5794221	5798242	Arabidopsis thaliana
300	NC_003071.7	single_mt	5849458	5849791	Arabidopsis thaliana
301	NC_003071.7	complex_mt	5855888	5857194	Arabidopsis thaliana
302	NC_003071.7	single_mt	5878985	5879167	Arabidopsis thaliana
303	NC_003071.7	complex_mt	5901036	5902519	Arabidopsis thaliana
304	NC_003071.7	single_mt	6024212	6024451	Arabidopsis thaliana
305	NC_003071.7	single_mt	6091586	6091646	Arabidopsis thaliana
306	NC_003071.7	complex_cp	6238745	6239451	Arabidopsis thaliana
307	NC_003071.7	complex_mt	6253953	6258925	Arabidopsis thaliana
308	NC_003071.7	single_cp	6318334	6318385	Arabidopsis thaliana
309	NC_003071.7	single_mt	6347888	6347926	Arabidopsis thaliana
310	NC_003071.7	single_cp	6375473	6375596	Arabidopsis thaliana
311	NC_003071.7	complex_mt	6420775	6425960	Arabidopsis thaliana
312	NC_003071.7	single_cp	6455551	6455731	Arabidopsis thaliana
313	NC_003071.7	complex_mt	6622512	6623554	Arabidopsis thaliana
314	NC_003071.7	complex_mosaic	6704151	6707485	Arabidopsis thaliana
315	NC_003071.7	complex_mt	6715048	6715306	Arabidopsis thaliana
316	NC_003071.7	complex_mt	6768104	6769278	Arabidopsis thaliana
317	NC_003071.7	single_mt	6900802	6900858	Arabidopsis thaliana
318	NC_003071.7	single_mt	6912137	6912623	Arabidopsis thaliana
319	NC_003071.7	complex_mt	6937720	6940081	Arabidopsis thaliana
320	NC_003071.7	complex_mt	6955955	6958321	Arabidopsis thaliana
321	NC_003071.7	single_cp	7008072	7008126	Arabidopsis thaliana
322	NC_003071.7	single_mt	7117645	7117882	Arabidopsis thaliana
323	NC_003071.7	single_mt	7174320	7174561	Arabidopsis thaliana
324	NC_003071.7	single_mt	7224484	7224744	Arabidopsis thaliana
325	NC_003071.7	single_mt	7234732	7234882	Arabidopsis thaliana
326	NC_003071.7	single_mt	7352554	7353273	Arabidopsis thaliana
327	NC_003071.7	complex_mt	7447504	7451965	Arabidopsis thaliana
328	NC_003071.7	single_cp	7752404	7752447	Arabidopsis thaliana
329	NC_003071.7	complex_mt	7779874	7781181	Arabidopsis thaliana
330	NC_003071.7	complex_mosaic	7956099	7960701	Arabidopsis thaliana
331	NC_003071.7	single_mt	8018690	8018739	Arabidopsis thaliana
332	NC_003071.7	single_mt	8065775	8065815	Arabidopsis thaliana
333	NC_003071.7	single_mt	8124339	8124374	Arabidopsis thaliana
334	NC_003071.7	single_cp	8157742	8157793	Arabidopsis thaliana
335	NC_003071.7	single_cp	8410126	8410208	Arabidopsis thaliana
336	NC_003071.7	single_cp	8481594	8481628	Arabidopsis thaliana
337	NC_003071.7	single_cp	8542150	8542231	Arabidopsis thaliana
338	NC_003071.7	complex_mt	8564511	8565123	Arabidopsis thaliana
339	NC_003071.7	complex_mt	8816529	8818918	Arabidopsis thaliana
340	NC_003071.7	single_cp	8841594	8841674	Arabidopsis thaliana
341	NC_003071.7	single_cp	8984974	8985068	Arabidopsis thaliana
342	NC_003071.7	complex_mt	9123804	9124701	Arabidopsis thaliana
343	NC_003071.7	complex_mt	9188849	9191124	Arabidopsis thaliana
344	NC_003071.7	complex_mt	9290336	9290463	Arabidopsis thaliana
345	NC_003071.7	single_mt	9317090	9317140	Arabidopsis thaliana
346	NC_003071.7	single_mt	9447618	9447744	Arabidopsis thaliana
347	NC_003071.7	single_cp	9624417	9624506	Arabidopsis thaliana
348	NC_003071.7	single_cp	9711475	9711634	Arabidopsis thaliana
349	NC_003071.7	single_mt	9793114	9793169	Arabidopsis thaliana
350	NC_003071.7	complex_mt	9830978	9831145	Arabidopsis thaliana
351	NC_003071.7	single_cp	9842622	9842662	Arabidopsis thaliana
352	NC_003071.7	single_mt	9927880	9928224	Arabidopsis thaliana
353	NC_003071.7	single_mt	10075158	10075228	Arabidopsis thaliana
354	NC_003071.7	single_cp	10470123	10470598	Arabidopsis thaliana
355	NC_003071.7	complex_mt	10488456	10489603	Arabidopsis thaliana
356	NC_003071.7	single_mt	10547086	10547515	Arabidopsis thaliana
357	NC_003071.7	complex_mt	10643691	10643789	Arabidopsis thaliana
358	NC_003071.7	single_cp	10671430	10671477	Arabidopsis thaliana
359	NC_003071.7	single_mt	10729234	10729337	Arabidopsis thaliana
360	NC_003071.7	single_mt	10877607	10878046	Arabidopsis thaliana
361	NC_003071.7	single_mt	10932608	10932643	Arabidopsis thaliana
362	NC_003071.7	single_mt	11084155	11084190	Arabidopsis thaliana
363	NC_003071.7	single_cp	11290899	11291036	Arabidopsis thaliana
364	NC_003071.7	single_mt	11508804	11508838	Arabidopsis thaliana
365	NC_003071.7	complex_mt	11768853	11769154	Arabidopsis thaliana
366	NC_003071.7	single_mt	11775248	11775311	Arabidopsis thaliana
367	NC_003071.7	single_cp	12150724	12150843	Arabidopsis thaliana
368	NC_003071.7	single_cp	12260033	12260243	Arabidopsis thaliana
369	NC_003071.7	single_mt	12285421	12285507	Arabidopsis thaliana
370	NC_003071.7	single_cp	12315102	12315143	Arabidopsis thaliana
371	NC_003071.7	complex_cp	12366905	12367410	Arabidopsis thaliana
372	NC_003071.7	single_mt	12387730	12387802	Arabidopsis thaliana
373	NC_003071.7	single_mt	12463028	12463090	Arabidopsis thaliana
374	NC_003071.7	single_mt	12643205	12643247	Arabidopsis thaliana
375	NC_003071.7	complex_cp	12711722	12712024	Arabidopsis thaliana
376	NC_003071.7	single_cp	12831259	12831313	Arabidopsis thaliana
377	NC_003071.7	single_mt	13064082	13064126	Arabidopsis thaliana
378	NC_003071.7	single_mt	13279803	13279868	Arabidopsis thaliana
379	NC_003071.7	single_cp	13331828	13331868	Arabidopsis thaliana
380	NC_003071.7	single_mt	13424106	13424545	Arabidopsis thaliana
381	NC_003071.7	single_mt	13662612	13662689	Arabidopsis thaliana
382	NC_003071.7	single_mt	13705048	13705113	Arabidopsis thaliana
383	NC_003071.7	single_cp	13923734	13923843	Arabidopsis thaliana
384	NC_003071.7	single_cp	14083915	14084002	Arabidopsis thaliana
385	NC_003071.7	complex_mt	14232585	14232800	Arabidopsis thaliana
386	NC_003071.7	single_cp	14374049	14374107	Arabidopsis thaliana
387	NC_003071.7	single_mt	14548217	14548512	Arabidopsis thaliana
388	NC_003071.7	single_unknown	14626171	14626205	Arabidopsis thaliana
389	NC_003071.7	single_mt	14804820	14804857	Arabidopsis thaliana
390	NC_003071.7	single_mt	15511848	15511971	Arabidopsis thaliana
391	NC_003071.7	complex_mosaic	15722217	15722370	Arabidopsis thaliana
392	NC_003071.7	single_cp	15952055	15952242	Arabidopsis thaliana
393	NC_003071.7	single_mt	16396619	16396661	Arabidopsis thaliana
394	NC_003071.7	single_mt	16552996	16553053	Arabidopsis thaliana
395	NC_003071.7	single_mt	16819992	16820040	Arabidopsis thaliana
396	NC_003071.7	single_mt	17340500	17340639	Arabidopsis thaliana
397	NC_003071.7	single_mt	18242709	18242783	Arabidopsis thaliana
398	NC_003071.7	single_mt	18653493	18653590	Arabidopsis thaliana
399	NC_003071.7	single_mt	18730158	18730190	Arabidopsis thaliana
400	NC_003071.7	single_unknown	18938717	18938761	Arabidopsis thaliana
401	NC_003071.7	single_mt	18950679	18950752	Arabidopsis thaliana
402	NC_003071.7	single_mt	19090019	19090173	Arabidopsis thaliana
403	NC_003071.7	single_cp	19297484	19297540	Arabidopsis thaliana
404	NC_003074.8	single_cp	116208	116241	Arabidopsis thaliana
405	NC_003074.8	single_mt	984205	984241	Arabidopsis thaliana
406	NC_003074.8	single_mt	1445262	1445316	Arabidopsis thaliana
407	NC_003074.8	single_cp	1715746	1715785	Arabidopsis thaliana
408	NC_003074.8	single_cp	1724411	1724457	Arabidopsis thaliana
409	NC_003074.8	single_cp	2299846	2299887	Arabidopsis thaliana
410	NC_003074.8	complex_mt	2384283	2384386	Arabidopsis thaliana
411	NC_003074.8	single_cp	2430125	2430311	Arabidopsis thaliana
412	NC_003074.8	single_cp	2447485	2447560	Arabidopsis thaliana
413	NC_003074.8	single_mt	2570627	2570695	Arabidopsis thaliana
414	NC_003074.8	single_mt	3180664	3180786	Arabidopsis thaliana
415	NC_003074.8	single_cp	3565835	3565871	Arabidopsis thaliana
416	NC_003074.8	single_mt	3781034	3781091	Arabidopsis thaliana
417	NC_003074.8	single_cp	4108316	4108365	Arabidopsis thaliana
418	NC_003074.8	single_cp	4233403	4233448	Arabidopsis thaliana
419	NC_003074.8	single_cp	4304960	4305033	Arabidopsis thaliana
420	NC_003074.8	single_cp	4420742	4420960	Arabidopsis thaliana
421	NC_003074.8	single_mt	5493849	5493918	Arabidopsis thaliana
422	NC_003074.8	single_cp	5608014	5608263	Arabidopsis thaliana
423	NC_003074.8	single_cp	5724067	5724114	Arabidopsis thaliana
424	NC_003074.8	single_cp	5736283	5736315	Arabidopsis thaliana
425	NC_003074.8	single_cp	5869443	5869477	Arabidopsis thaliana
426	NC_003074.8	single_cp	6004531	6004568	Arabidopsis thaliana
427	NC_003074.8	single_cp	6267952	6268080	Arabidopsis thaliana
428	NC_003074.8	single_mt	6540099	6540130	Arabidopsis thaliana
429	NC_003074.8	single_cp	6574079	6574125	Arabidopsis thaliana
430	NC_003074.8	complex_cp	7103563	7104698	Arabidopsis thaliana
431	NC_003074.8	complex_mt	7342854	7343189	Arabidopsis thaliana
432	NC_003074.8	single_cp	7636274	7636334	Arabidopsis thaliana
433	NC_003074.8	single_mt	7752297	7752376	Arabidopsis thaliana
434	NC_003074.8	complex_cp	7848550	7853465	Arabidopsis thaliana
435	NC_003074.8	complex_cp	7858585	7862557	Arabidopsis thaliana
436	NC_003074.8	single_mt	8158697	8158733	Arabidopsis thaliana
437	NC_003074.8	single_mt	8285940	8286031	Arabidopsis thaliana
438	NC_003074.8	single_mt	8313149	8313202	Arabidopsis thaliana
439	NC_003074.8	single_cp	8331435	8331621	Arabidopsis thaliana
440	NC_003074.8	complex_mosaic	8401140	8407071	Arabidopsis thaliana
441	NC_003074.8	complex_mt	8453599	8453910	Arabidopsis thaliana
442	NC_003074.8	single_mt	8511663	8511709	Arabidopsis thaliana
443	NC_003074.8	complex_mosaic	8544518	8544597	Arabidopsis thaliana
444	NC_003074.8	complex_mt	8572074	8572183	Arabidopsis thaliana
445	NC_003074.8	complex_mt	9012748	9013979	Arabidopsis thaliana
446	NC_003074.8	single_cp	9283390	9283471	Arabidopsis thaliana
447	NC_003074.8	complex_mt	9390295	9391739	Arabidopsis thaliana
448	NC_003074.8	complex_mt	9442208	9442389	Arabidopsis thaliana
449	NC_003074.8	complex_mt	9450471	9450652	Arabidopsis thaliana
450	NC_003074.8	complex_mt	9693758	9696151	Arabidopsis thaliana
451	NC_003074.8	single_cp	10032357	10032407	Arabidopsis thaliana
452	NC_003074.8	single_cp	10057456	10057666	Arabidopsis thaliana
453	NC_003074.8	single_mt	10107922	10108255	Arabidopsis thaliana
454	NC_003074.8	complex_cp	10113279	10113444	Arabidopsis thaliana
455	NC_003074.8	single_mt	10198585	10198669	Arabidopsis thaliana
456	NC_003074.8	single_cp	10292174	10292227	Arabidopsis thaliana
457	NC_003074.8	complex_mosaic	10339915	10343957	Arabidopsis thaliana
458	NC_003074.8	single_mt	10385461	10385565	Arabidopsis thaliana
459	NC_003074.8	single_mt	10479950	10480480	Arabidopsis thaliana
460	NC_003074.8	complex_mosaic	10605071	10606787	Arabidopsis thaliana
461	NC_003074.8	single_cp	10813253	10813307	Arabidopsis thaliana
462	NC_003074.8	single_mt	10907614	10907645	Arabidopsis thaliana
463	NC_003074.8	single_mt	10919878	10920106	Arabidopsis thaliana
464	NC_003074.8	single_cp	10965808	10965855	Arabidopsis thaliana
465	NC_003074.8	complex_mt	10971786	10972960	Arabidopsis thaliana
466	NC_003074.8	single_mt	11019587	11019625	Arabidopsis thaliana
467	NC_003074.8	single_mt	11036645	11036702	Arabidopsis thaliana
468	NC_003074.8	single_mt	11090253	11090302	Arabidopsis thaliana
469	NC_003074.8	complex_mt	11116752	11119510	Arabidopsis thaliana
470	NC_003074.8	single_mt	11182405	11182703	Arabidopsis thaliana
471	NC_003074.8	single_mt	11271380	11271492	Arabidopsis thaliana
472	NC_003074.8	single_mt	11320670	11320712	Arabidopsis thaliana
473	NC_003074.8	single_cp	11366780	11366879	Arabidopsis thaliana
474	NC_003074.8	single_mt	11389744	11390218	Arabidopsis thaliana
475	NC_003074.8	single_mt	11420612	11420734	Arabidopsis thaliana
476	NC_003074.8	complex_mt	11468030	11468153	Arabidopsis thaliana
477	NC_003074.8	complex_mt	11581866	11583698	Arabidopsis thaliana
478	NC_003074.8	single_cp	11593208	11593426	Arabidopsis thaliana
479	NC_003074.8	single_cp	11601768	11601911	Arabidopsis thaliana
480	NC_003074.8	single_cp	11617421	11617652	Arabidopsis thaliana
481	NC_003074.8	single_mt	11657079	11657339	Arabidopsis thaliana
482	NC_003074.8	complex_mt	11699458	11701434	Arabidopsis thaliana
483	NC_003074.8	single_mt	11721764	11721937	Arabidopsis thaliana
484	NC_003074.8	single_mt	11760368	11760398	Arabidopsis thaliana
485	NC_003074.8	complex_mt	11778197	11778304	Arabidopsis thaliana
486	NC_003074.8	single_cp	11920946	11921039	Arabidopsis thaliana
487	NC_003074.8	single_mt	12022069	12022244	Arabidopsis thaliana
488	NC_003074.8	single_mt	12036135	12036256	Arabidopsis thaliana
489	NC_003074.8	single_mt	12054747	12054781	Arabidopsis thaliana
490	NC_003074.8	complex_mt	12218370	12220232	Arabidopsis thaliana
491	NC_003074.8	complex_mt	12336910	12337496	Arabidopsis thaliana
492	NC_003074.8	complex_mt	12356961	12357089	Arabidopsis thaliana
493	NC_003074.8	single_mt	12408090	12408863	Arabidopsis thaliana
494	NC_003074.8	single_mt	12422913	12423023	Arabidopsis thaliana
495	NC_003074.8	single_mt	12506490	12506773	Arabidopsis thaliana
496	NC_003074.8	single_mt	12514637	12514776	Arabidopsis thaliana
497	NC_003074.8	complex_mt	12526818	12528817	Arabidopsis thaliana
498	NC_003074.8	single_mt	12557817	12557873	Arabidopsis thaliana
499	NC_003074.8	single_mt	12578519	12578617	Arabidopsis thaliana
500	NC_003074.8	single_mt	12583833	12585100	Arabidopsis thaliana
501	NC_003074.8	single_mt	12699325	12699443	Arabidopsis thaliana
502	NC_003074.8	single_mt	12717974	12718875	Arabidopsis thaliana
503	NC_003074.8	single_mt	12751185	12752226	Arabidopsis thaliana
504	NC_003074.8	single_mt	12829434	12829586	Arabidopsis thaliana
505	NC_003074.8	single_mt	12853144	12853528	Arabidopsis thaliana
506	NC_003074.8	single_mt	12861860	12862012	Arabidopsis thaliana
507	NC_003074.8	single_mt	12878956	12879008	Arabidopsis thaliana
508	NC_003074.8	single_mt	12929001	12929047	Arabidopsis thaliana
509	NC_003074.8	single_mt	12989594	12989638	Arabidopsis thaliana
510	NC_003074.8	complex_mt	13082106	13087085	Arabidopsis thaliana
511	NC_003074.8	single_mt	13215262	13215342	Arabidopsis thaliana
512	NC_003074.8	single_mt	13265378	13265430	Arabidopsis thaliana
513	NC_003074.8	single_mt	13283911	13284386	Arabidopsis thaliana
514	NC_003074.8	single_mt	13291155	13291207	Arabidopsis thaliana
515	NC_003074.8	single_mt	13409144	13409210	Arabidopsis thaliana
516	NC_003074.8	single_mt	13416510	13417984	Arabidopsis thaliana
517	NC_003074.8	complex_cp	13434015	13434267	Arabidopsis thaliana
518	NC_003074.8	single_mt	13469784	13470412	Arabidopsis thaliana
519	NC_003074.8	single_mt	13514325	13514358	Arabidopsis thaliana
520	NC_003074.8	complex_mt	13521375	13523219	Arabidopsis thaliana
521	NC_003074.8	complex_cp	13534058	13541507	Arabidopsis thaliana
522	NC_003074.8	complex_mt	13624991	13626860	Arabidopsis thaliana
523	NC_003074.8	single_mt	13677290	13678555	Arabidopsis thaliana
524	NC_003074.8	single_mt	13741346	13742611	Arabidopsis thaliana
525	NC_003074.8	single_mt	13907579	13909093	Arabidopsis thaliana
526	NC_003074.8	complex_mt	13965860	13968879	Arabidopsis thaliana
527	NC_003074.8	complex_mt	14149730	14151150	Arabidopsis thaliana
528	NC_003074.8	single_mt	14163156	14163445	Arabidopsis thaliana
529	NC_003074.8	complex_mosaic	14198789	14203077	Arabidopsis thaliana
530	NC_003074.8	single_mt	14256400	14257438	Arabidopsis thaliana
531	NC_003074.8	complex_mt	14326499	14326696	Arabidopsis thaliana
532	NC_003074.8	single_mt	14342675	14344222	Arabidopsis thaliana
533	NC_003074.8	single_mt	14428607	14429339	Arabidopsis thaliana
534	NC_003074.8	single_mt	14550122	14550520	Arabidopsis thaliana
535	NC_003074.8	complex_mt	14567845	14569573	Arabidopsis thaliana
536	NC_003074.8	complex_mt	14660326	14660770	Arabidopsis thaliana
537	NC_003074.8	single_mt	14819190	14820703	Arabidopsis thaliana
538	NC_003074.8	single_mt	14967592	14967652	Arabidopsis thaliana
539	NC_003074.8	single_mt	14996758	14997175	Arabidopsis thaliana
540	NC_003074.8	single_mt	15124361	15125878	Arabidopsis thaliana
541	NC_003074.8	complex_mt	15255477	15257381	Arabidopsis thaliana
542	NC_003074.8	single_cp	15345783	15345908	Arabidopsis thaliana
543	NC_003074.8	complex_mt	15378923	15379591	Arabidopsis thaliana
544	NC_003074.8	single_mt	15420000	15420062	Arabidopsis thaliana
545	NC_003074.8	single_mt	15441973	15442215	Arabidopsis thaliana
546	NC_003074.8	single_mt	15461694	15463225	Arabidopsis thaliana
547	NC_003074.8	single_mt	15495528	15496139	Arabidopsis thaliana
548	NC_003074.8	single_mt	15528496	15529034	Arabidopsis thaliana
549	NC_003074.8	complex_mt	15557314	15557731	Arabidopsis thaliana
550	NC_003074.8	complex_mt	15624052	15626074	Arabidopsis thaliana
551	NC_003074.8	single_mt	15674305	15674566	Arabidopsis thaliana
552	NC_003074.8	complex_mt	15724573	15725330	Arabidopsis thaliana
553	NC_003074.8	complex_mt	15769282	15771518	Arabidopsis thaliana
554	NC_003074.8	single_mt	15851288	15851676	Arabidopsis thaliana
555	NC_003074.8	complex_mt	15919734	15921863	Arabidopsis thaliana
556	NC_003074.8	single_mt	15958463	15958578	Arabidopsis thaliana
557	NC_003074.8	complex_mosaic	16012454	16012611	Arabidopsis thaliana
558	NC_003074.8	complex_mt	16083678	16084979	Arabidopsis thaliana
559	NC_003074.8	single_cp	16357011	16357119	Arabidopsis thaliana
560	NC_003074.8	single_cp	16434951	16434990	Arabidopsis thaliana
561	NC_003074.8	single_mt	16574335	16574467	Arabidopsis thaliana
562	NC_003074.8	complex_mt	16694712	16695549	Arabidopsis thaliana
563	NC_003074.8	single_mt	16711197	16711525	Arabidopsis thaliana
564	NC_003074.8	complex_mt	16958539	16961250	Arabidopsis thaliana
565	NC_003074.8	complex_mt	17035372	17035674	Arabidopsis thaliana
566	NC_003074.8	single_mt	17058179	17058236	Arabidopsis thaliana
567	NC_003074.8	complex_cp	17205200	17206153	Arabidopsis thaliana
568	NC_003074.8	complex_cp	17278070	17278317	Arabidopsis thaliana
569	NC_003074.8	single_mt	17320369	17320427	Arabidopsis thaliana
570	NC_003074.8	single_cp	17352898	17352957	Arabidopsis thaliana
571	NC_003074.8	single_mt	17381256	17381343	Arabidopsis thaliana
572	NC_003074.8	complex_mt	17470088	17470175	Arabidopsis thaliana
573	NC_003074.8	complex_mt	17520428	17520629	Arabidopsis thaliana
574	NC_003074.8	single_mt	17656483	17656541	Arabidopsis thaliana
575	NC_003074.8	single_mt	17665563	17666056	Arabidopsis thaliana
576	NC_003074.8	single_mt	18460185	18460533	Arabidopsis thaliana
577	NC_003074.8	single_cp	18517930	18518020	Arabidopsis thaliana
578	NC_003074.8	single_mt	18724616	18724933	Arabidopsis thaliana
579	NC_003074.8	single_mt	18741390	18741558	Arabidopsis thaliana
580	NC_003074.8	complex_mt	18792377	18795433	Arabidopsis thaliana
581	NC_003074.8	single_cp	18810774	18810826	Arabidopsis thaliana
582	NC_003074.8	single_mt	18953238	18953277	Arabidopsis thaliana
583	NC_003074.8	complex_mosaic	19219479	19219726	Arabidopsis thaliana
584	NC_003074.8	single_cp	19294909	19294946	Arabidopsis thaliana
585	NC_003074.8	single_cp	19372123	19372158	Arabidopsis thaliana
586	NC_003074.8	single_mt	19468835	19468874	Arabidopsis thaliana
587	NC_003074.8	single_mt	19597446	19597486	Arabidopsis thaliana
588	NC_003074.8	complex_mt	19622296	19622598	Arabidopsis thaliana
589	NC_003074.8	single_mt	19793988	19794018	Arabidopsis thaliana
590	NC_003074.8	single_mt	20125569	20125654	Arabidopsis thaliana
591	NC_003074.8	single_mt	20238326	20238366	Arabidopsis thaliana
592	NC_003074.8	single_mt	20307530	20307653	Arabidopsis thaliana
593	NC_003074.8	single_cp	20595867	20596084	Arabidopsis thaliana
594	NC_003074.8	single_cp	20609000	20609101	Arabidopsis thaliana
595	NC_003074.8	single_unknown	20619583	20619615	Arabidopsis thaliana
596	NC_003074.8	single_mt	20746458	20746534	Arabidopsis thaliana
597	NC_003074.8	single_mt	20771021	20771089	Arabidopsis thaliana
598	NC_003074.8	complex_cp	20914104	20914205	Arabidopsis thaliana
599	NC_003074.8	complex_mt	21380648	21380797	Arabidopsis thaliana
600	NC_003074.8	single_mt	21436605	21436637	Arabidopsis thaliana
601	NC_003074.8	single_mt	21600995	21601061	Arabidopsis thaliana
602	NC_003074.8	single_mt	21938742	21938830	Arabidopsis thaliana
603	NC_003074.8	complex_mt	22384236	22388890	Arabidopsis thaliana
604	NC_003074.8	single_mt	23102699	23102817	Arabidopsis thaliana
605	NC_003074.8	complex_mt	23130788	23130994	Arabidopsis thaliana
606	NC_003075.7	complex_mt	77043	77589	Arabidopsis thaliana
607	NC_003075.7	complex_mt	413426	414000	Arabidopsis thaliana
608	NC_003075.7	single_cp	589943	590003	Arabidopsis thaliana
609	NC_003075.7	complex_mt	611542	611613	Arabidopsis thaliana
610	NC_003075.7	single_mt	634366	634929	Arabidopsis thaliana
611	NC_003075.7	single_mt	764253	764285	Arabidopsis thaliana
612	NC_003075.7	complex_cp	956045	956381	Arabidopsis thaliana
613	NC_003075.7	single_cp	1086133	1086183	Arabidopsis thaliana
614	NC_003075.7	single_cp	1153746	1153779	Arabidopsis thaliana
615	NC_003075.7	complex_mt	1211898	1214988	Arabidopsis thaliana
616	NC_003075.7	single_mt	1313711	1313794	Arabidopsis thaliana
617	NC_003075.7	single_cp	1347014	1347053	Arabidopsis thaliana
618	NC_003075.7	complex_cp	1586041	1586455	Arabidopsis thaliana
619	NC_003075.7	single_mt	1799059	1799151	Arabidopsis thaliana
620	NC_003075.7	single_mt	1922508	1923106	Arabidopsis thaliana
621	NC_003075.7	single_mt	1957913	1957977	Arabidopsis thaliana
622	NC_003075.7	complex_mt	2139765	2142072	Arabidopsis thaliana
623	NC_003075.7	single_mt	2195582	2195657	Arabidopsis thaliana
624	NC_003075.7	complex_mt	2335189	2335491	Arabidopsis thaliana
625	NC_003075.7	single_mt	2360227	2360444	Arabidopsis thaliana
626	NC_003075.7	single_cp	2416557	2416598	Arabidopsis thaliana
627	NC_003075.7	single_mt	2450565	2450623	Arabidopsis thaliana
628	NC_003075.7	single_mt	2583926	2583974	Arabidopsis thaliana
629	NC_003075.7	complex_mt	2598169	2600311	Arabidopsis thaliana
630	NC_003075.7	single_mt	2612166	2612230	Arabidopsis thaliana
631	NC_003075.7	complex_mt	2644561	2646821	Arabidopsis thaliana
632	NC_003075.7	single_mt	2772663	2772708	Arabidopsis thaliana
633	NC_003075.7	complex_mt	2882777	2884294	Arabidopsis thaliana
634	NC_003075.7	complex_mt	3004991	3006469	Arabidopsis thaliana
635	NC_003075.7	complex_mt	3018786	3020656	Arabidopsis thaliana
636	NC_003075.7	complex_mt	3140377	3141300	Arabidopsis thaliana
637	NC_003075.7	single_mt	3292861	3293040	Arabidopsis thaliana
638	NC_003075.7	single_mt	3318604	3318654	Arabidopsis thaliana
639	NC_003075.7	complex_mt	3435900	3437791	Arabidopsis thaliana
640	NC_003075.7	single_mt	3461772	3463302	Arabidopsis thaliana
641	NC_003075.7	single_mt	3551726	3553139	Arabidopsis thaliana
642	NC_003075.7	complex_mt	3630646	3632102	Arabidopsis thaliana
643	NC_003075.7	complex_mt	3695856	3697371	Arabidopsis thaliana
644	NC_003075.7	single_mt	3718325	3718472	Arabidopsis thaliana
645	NC_003075.7	complex_mt	3742610	3744478	Arabidopsis thaliana
646	NC_003075.7	single_mt	3798932	3799544	Arabidopsis thaliana
647	NC_003075.7	complex_mt	3844844	3846768	Arabidopsis thaliana
648	NC_003075.7	single_mt	3883797	3884982	Arabidopsis thaliana
649	NC_003075.7	single_mt	3917172	3918626	Arabidopsis thaliana
650	NC_003075.7	complex_mt	4137125	4138703	Arabidopsis thaliana
651	NC_003075.7	single_mt	4302153	4302845	Arabidopsis thaliana
652	NC_003075.7	single_mt	4407395	4407792	Arabidopsis thaliana
653	NC_003075.7	single_mt	4413546	4414197	Arabidopsis thaliana
654	NC_003075.7	single_mt	4436795	4437798	Arabidopsis thaliana
655	NC_003075.7	single_mt	4454880	4456096	Arabidopsis thaliana
656	NC_003075.7	complex_mt	4491905	4492568	Arabidopsis thaliana
657	NC_003075.7	single_mt	4521432	4522538	Arabidopsis thaliana
658	NC_003075.7	complex_mt	4561099	4562978	Arabidopsis thaliana
659	NC_003075.7	complex_mt	4632392	4632492	Arabidopsis thaliana
660	NC_003075.7	single_mt	4767095	4768549	Arabidopsis thaliana
661	NC_003075.7	single_cp	4797804	4797839	Arabidopsis thaliana
662	NC_003075.7	complex_mt	4871472	4874602	Arabidopsis thaliana
663	NC_003075.7	single_mt	4879886	4879946	Arabidopsis thaliana
664	NC_003075.7	single_mt	4949963	4950487	Arabidopsis thaliana
665	NC_003075.7	complex_mt	5040110	5041864	Arabidopsis thaliana
666	NC_003075.7	complex_mt	5049190	5051066	Arabidopsis thaliana
667	NC_003075.7	single_mt	5167880	5167924	Arabidopsis thaliana
668	NC_003075.7	single_cp	5200699	5200727	Arabidopsis thaliana
669	NC_003075.7	single_mt	5207767	5208333	Arabidopsis thaliana
670	NC_003075.7	single_cp	5213848	5213896	Arabidopsis thaliana
671	NC_003075.7	single_mt	5236945	5237006	Arabidopsis thaliana
672	NC_003075.7	single_cp	5267858	5268348	Arabidopsis thaliana
673	NC_003075.7	complex_mt	5305002	5307762	Arabidopsis thaliana
674	NC_003075.7	single_cp	5436767	5436853	Arabidopsis thaliana
675	NC_003075.7	complex_mt	5474416	5479545	Arabidopsis thaliana
676	NC_003075.7	complex_cp	5564357	5565648	Arabidopsis thaliana
677	NC_003075.7	single_cp	5609748	5609787	Arabidopsis thaliana
678	NC_003075.7	single_mt	5743050	5743275	Arabidopsis thaliana
679	NC_003075.7	complex_mt	5808606	5808896	Arabidopsis thaliana
680	NC_003075.7	single_mt	5825942	5826002	Arabidopsis thaliana
681	NC_003075.7	single_mt	5863628	5863755	Arabidopsis thaliana
682	NC_003075.7	single_mt	5880552	5881062	Arabidopsis thaliana
683	NC_003075.7	single_mt	5907149	5907324	Arabidopsis thaliana
684	NC_003075.7	single_mt	5915434	5915879	Arabidopsis thaliana
685	NC_003075.7	single_mt	5969441	5969660	Arabidopsis thaliana
686	NC_003075.7	complex_mt	5988251	5991323	Arabidopsis thaliana
687	NC_003075.7	single_cp	6031737	6031800	Arabidopsis thaliana
688	NC_003075.7	single_mt	6069225	6069481	Arabidopsis thaliana
689	NC_003075.7	single_mt	6129868	6130561	Arabidopsis thaliana
690	NC_003075.7	single_cp	6142352	6142411	Arabidopsis thaliana
691	NC_003075.7	single_mt	6195030	6195326	Arabidopsis thaliana
692	NC_003075.7	complex_mt	6341088	6341626	Arabidopsis thaliana
693	NC_003075.7	single_mt	6407538	6407575	Arabidopsis thaliana
694	NC_003075.7	complex_mosaic	6469457	6474203	Arabidopsis thaliana
695	NC_003075.7	single_cp	6486295	6486347	Arabidopsis thaliana
696	NC_003075.7	complex_mt	6590196	6592436	Arabidopsis thaliana
697	NC_003075.7	complex_mt	6725786	6730160	Arabidopsis thaliana
698	NC_003075.7	single_mt	6741577	6741678	Arabidopsis thaliana
699	NC_003075.7	single_cp	7301819	7301910	Arabidopsis thaliana
700	NC_003075.7	single_cp	7377918	7377955	Arabidopsis thaliana
701	NC_003075.7	complex_mt	7434859	7434968	Arabidopsis thaliana
702	NC_003075.7	single_cp	7738696	7738864	Arabidopsis thaliana
703	NC_003075.7	single_mt	7761836	7761895	Arabidopsis thaliana
704	NC_003075.7	complex_cp	7850451	7854764	Arabidopsis thaliana
705	NC_003075.7	single_mt	7923680	7923756	Arabidopsis thaliana
706	NC_003075.7	single_cp	8062606	8062743	Arabidopsis thaliana
707	NC_003075.7	single_mt	8316034	8316413	Arabidopsis thaliana
708	NC_003075.7	single_cp	8343208	8343251	Arabidopsis thaliana
709	NC_003075.7	single_mt	8355211	8355250	Arabidopsis thaliana
710	NC_003075.7	single_cp	8503816	8504000	Arabidopsis thaliana
711	NC_003075.7	single_cp	8842419	8842494	Arabidopsis thaliana
712	NC_003075.7	single_mt	8912849	8912885	Arabidopsis thaliana
713	NC_003075.7	single_mt	8947895	8947955	Arabidopsis thaliana
714	NC_003075.7	complex_mt	9070348	9078212	Arabidopsis thaliana
715	NC_003075.7	single_cp	9111119	9111161	Arabidopsis thaliana
716	NC_003075.7	single_cp	9403752	9403823	Arabidopsis thaliana
717	NC_003075.7	single_cp	9527247	9527303	Arabidopsis thaliana
718	NC_003075.7	single_mt	9599464	9599576	Arabidopsis thaliana
719	NC_003075.7	complex_mt	9733150	9735443	Arabidopsis thaliana
720	NC_003075.7	single_unknown	9999190	9999452	Arabidopsis thaliana
721	NC_003075.7	complex_mt	10178848	10179078	Arabidopsis thaliana
722	NC_003075.7	single_cp	10211393	10211445	Arabidopsis thaliana
723	NC_003075.7	single_cp	10252606	10252655	Arabidopsis thaliana
724	NC_003075.7	complex_mt	10755388	10756772	Arabidopsis thaliana
725	NC_003075.7	complex_mt	10994383	10997289	Arabidopsis thaliana
726	NC_003075.7	single_mt	11095480	11095559	Arabidopsis thaliana
727	NC_003075.7	single_mt	11364707	11364763	Arabidopsis thaliana
728	NC_003075.7	single_mt	11594400	11594437	Arabidopsis thaliana
729	NC_003075.7	single_mt	11677917	11678068	Arabidopsis thaliana
730	NC_003075.7	single_mt	11822270	11823365	Arabidopsis thaliana
731	NC_003075.7	single_cp	11871676	11871736	Arabidopsis thaliana
732	NC_003075.7	single_mt	11910223	11910262	Arabidopsis thaliana
733	NC_003075.7	single_mt	12112869	12112936	Arabidopsis thaliana
734	NC_003075.7	single_mt	12130436	12131262	Arabidopsis thaliana
735	NC_003075.7	single_mt	12620755	12620821	Arabidopsis thaliana
736	NC_003075.7	single_mt	12850374	12850422	Arabidopsis thaliana
737	NC_003075.7	single_cp	13005174	13005261	Arabidopsis thaliana
738	NC_003075.7	complex_mt	13625495	13630661	Arabidopsis thaliana
739	NC_003075.7	single_mt	14154462	14154503	Arabidopsis thaliana
740	NC_003075.7	complex_mosaic	14245793	14245873	Arabidopsis thaliana
741	NC_003075.7	complex_mt	14260274	14263127	Arabidopsis thaliana
742	NC_003075.7	single_mt	14704540	14704703	Arabidopsis thaliana
743	NC_003075.7	single_cp	14741095	14741220	Arabidopsis thaliana
744	NC_003075.7	single_cp	14887745	14887790	Arabidopsis thaliana
745	NC_003075.7	single_mt	14918944	14919010	Arabidopsis thaliana
746	NC_003075.7	single_cp	14935474	14935519	Arabidopsis thaliana
747	NC_003075.7	single_mt	15385634	15385674	Arabidopsis thaliana
748	NC_003075.7	single_mt	15926444	15926482	Arabidopsis thaliana
749	NC_003075.7	complex_cp	16054667	16054738	Arabidopsis thaliana
750	NC_003075.7	complex_mosaic	16920950	16921192	Arabidopsis thaliana
751	NC_003075.7	complex_cp	17026188	17026320	Arabidopsis thaliana
752	NC_003075.7	single_mt	17075648	17075698	Arabidopsis thaliana
753	NC_003075.7	single_mt	17340795	17340861	Arabidopsis thaliana
754	NC_003075.7	single_cp	17962798	17962890	Arabidopsis thaliana
755	NC_003075.7	single_mt	18013432	18013504	Arabidopsis thaliana
756	NC_003075.7	single_mt	18411682	18411729	Arabidopsis thaliana
757	NC_003076.8	single_mt	180150	180182	Arabidopsis thaliana
758	NC_003076.8	complex_mosaic	1116254	1119541	Arabidopsis thaliana
759	NC_003076.8	single_mt	1165662	1166136	Arabidopsis thaliana
760	NC_003076.8	complex_mt	1816800	1817897	Arabidopsis thaliana
761	NC_003076.8	single_cp	2399005	2399091	Arabidopsis thaliana
762	NC_003076.8	single_cp	2404513	2404547	Arabidopsis thaliana
763	NC_003076.8	single_mt	2559959	2560145	Arabidopsis thaliana
764	NC_003076.8	single_mt	2611798	2611833	Arabidopsis thaliana
765	NC_003076.8	single_mt	2621016	2621090	Arabidopsis thaliana
766	NC_003076.8	complex_cp	2818780	2827742	Arabidopsis thaliana
767	NC_003076.8	single_cp	2844198	2844263	Arabidopsis thaliana
768	NC_003076.8	single_cp	3111015	3111075	Arabidopsis thaliana
769	NC_003076.8	single_mt	3398405	3398463	Arabidopsis thaliana
770	NC_003076.8	complex_mt	3715244	3715306	Arabidopsis thaliana
771	NC_003076.8	single_mt	5600985	5601019	Arabidopsis thaliana
772	NC_003076.8	single_cp	5791660	5791741	Arabidopsis thaliana
773	NC_003076.8	single_mt	5884385	5884437	Arabidopsis thaliana
774	NC_003076.8	single_mt	6053464	6053506	Arabidopsis thaliana
775	NC_003076.8	single_mt	6096350	6096412	Arabidopsis thaliana
776	NC_003076.8	single_mt	6208147	6208390	Arabidopsis thaliana
777	NC_003076.8	complex_mt	6398095	6398393	Arabidopsis thaliana
778	NC_003076.8	complex_mt	6403566	6406019	Arabidopsis thaliana
779	NC_003076.8	single_mt	6755059	6755112	Arabidopsis thaliana
780	NC_003076.8	single_mt	6933162	6933213	Arabidopsis thaliana
781	NC_003076.8	single_mt	7041174	7041454	Arabidopsis thaliana
782	NC_003076.8	single_mt	7504396	7504499	Arabidopsis thaliana
783	NC_003076.8	single_mt	7553837	7553894	Arabidopsis thaliana
784	NC_003076.8	single_mt	7589629	7589679	Arabidopsis thaliana
785	NC_003076.8	complex_mt	7722187	7723532	Arabidopsis thaliana
786	NC_003076.8	single_cp	7775681	7775733	Arabidopsis thaliana
787	NC_003076.8	complex_mosaic	7820843	7825535	Arabidopsis thaliana
788	NC_003076.8	single_cp	7867016	7867116	Arabidopsis thaliana
789	NC_003076.8	single_mt	8095669	8095720	Arabidopsis thaliana
790	NC_003076.8	single_cp	8133439	8134044	Arabidopsis thaliana
791	NC_003076.8	single_mt	8374564	8374650	Arabidopsis thaliana
792	NC_003076.8	single_cp	8613572	8613626	Arabidopsis thaliana
793	NC_003076.8	complex_mt	8625015	8626107	Arabidopsis thaliana
794	NC_003076.8	single_mt	8720552	8720795	Arabidopsis thaliana
795	NC_003076.8	single_mt	8989797	8989857	Arabidopsis thaliana
796	NC_003076.8	complex_mt	9082778	9084501	Arabidopsis thaliana
797	NC_003076.8	single_mt	9089987	9090207	Arabidopsis thaliana
798	NC_003076.8	single_mt	9216223	9216355	Arabidopsis thaliana
799	NC_003076.8	single_mt	9529176	9529229	Arabidopsis thaliana
800	NC_003076.8	single_cp	9672038	9672079	Arabidopsis thaliana
801	NC_003076.8	complex_mt	9706917	9707152	Arabidopsis thaliana
802	NC_003076.8	complex_mt	9950701	9952958	Arabidopsis thaliana
803	NC_003076.8	complex_mt	9979821	9981783	Arabidopsis thaliana
804	NC_003076.8	single_mt	10053735	10054345	Arabidopsis thaliana
805	NC_003076.8	single_mt	10077538	10077631	Arabidopsis thaliana
806	NC_003076.8	single_mt	10214524	10214628	Arabidopsis thaliana
807	NC_003076.8	single_mt	10283300	10283338	Arabidopsis thaliana
808	NC_003076.8	single_mt	10310417	10311481	Arabidopsis thaliana
809	NC_003076.8	complex_mt	10450149	10455188	Arabidopsis thaliana
810	NC_003076.8	complex_mt	10464355	10466598	Arabidopsis thaliana
811	NC_003076.8	single_mt	10549756	10550309	Arabidopsis thaliana
812	NC_003076.8	complex_mt	10564837	10566360	Arabidopsis thaliana
813	NC_003076.8	complex_mt	10623457	10628411	Arabidopsis thaliana
814	NC_003076.8	complex_mt	10641993	10643072	Arabidopsis thaliana
815	NC_003076.8	single_mt	10658135	10658193	Arabidopsis thaliana
816	NC_003076.8	complex_mt	10710019	10710686	Arabidopsis thaliana
817	NC_003076.8	single_mt	10807133	10807194	Arabidopsis thaliana
818	NC_003076.8	single_mt	10836576	10836649	Arabidopsis thaliana
819	NC_003076.8	single_mt	11105206	11106419	Arabidopsis thaliana
820	NC_003076.8	single_mt	11141874	11141990	Arabidopsis thaliana
821	NC_003076.8	single_mt	11158581	11159450	Arabidopsis thaliana
822	NC_003076.8	complex_mt	11210197	11210617	Arabidopsis thaliana
823	NC_003076.8	single_mt	11298862	11299171	Arabidopsis thaliana
824	NC_003076.8	single_mt	11360915	11361853	Arabidopsis thaliana
825	NC_003076.8	complex_mt	11368461	11369913	Arabidopsis thaliana
826	NC_003076.8	single_mt	11622657	11622814	Arabidopsis thaliana
827	NC_003076.8	single_mt	11632420	11632723	Arabidopsis thaliana
828	NC_003076.8	complex_mt	11716046	11717916	Arabidopsis thaliana
829	NC_003076.8	single_cp	11765768	11765953	Arabidopsis thaliana
830	NC_003076.8	complex_mt	11909773	11911316	Arabidopsis thaliana
831	NC_003076.8	complex_mt	11922161	11924019	Arabidopsis thaliana
832	NC_003076.8	complex_mt	11985292	11987171	Arabidopsis thaliana
833	NC_003076.8	single_mt	11995599	11996537	Arabidopsis thaliana
834	NC_003076.8	complex_mt	12003192	12003785	Arabidopsis thaliana
835	NC_003076.8	complex_mt	12018699	12020238	Arabidopsis thaliana
836	NC_003076.8	complex_mt	12035814	12037726	Arabidopsis thaliana
837	NC_003076.8	single_mt	12072783	12073045	Arabidopsis thaliana
838	NC_003076.8	single_mt	12095300	12095339	Arabidopsis thaliana
839	NC_003076.8	complex_mt	12162282	12164133	Arabidopsis thaliana
840	NC_003076.8	single_mt	12228200	12229615	Arabidopsis thaliana
841	NC_003076.8	single_mt	12343339	12344898	Arabidopsis thaliana
842	NC_003076.8	complex_mt	12405858	12407728	Arabidopsis thaliana
843	NC_003076.8	single_mt	12457704	12458816	Arabidopsis thaliana
844	NC_003076.8	complex_mt	12523849	12525717	Arabidopsis thaliana
845	NC_003076.8	complex_mt	12614737	12618430	Arabidopsis thaliana
846	NC_003076.8	single_mt	12753424	12754436	Arabidopsis thaliana
847	NC_003076.8	complex_mosaic	12953746	12954199	Arabidopsis thaliana
848	NC_003076.8	single_cp	13067007	13067089	Arabidopsis thaliana
849	NC_003076.8	single_mt	13101336	13101489	Arabidopsis thaliana
850	NC_003076.8	single_mt	13122167	13123063	Arabidopsis thaliana
851	NC_003076.8	single_mt	13173520	13173718	Arabidopsis thaliana
852	NC_003076.8	complex_mt	13254015	13256439	Arabidopsis thaliana
853	NC_003076.8	single_mt	13265098	13266623	Arabidopsis thaliana
854	NC_003076.8	single_mt	13350815	13351147	Arabidopsis thaliana
855	NC_003076.8	complex_cp	13369784	13370165	Arabidopsis thaliana
856	NC_003076.8	single_mt	13399521	13399640	Arabidopsis thaliana
857	NC_003076.8	single_mt	13641337	13641566	Arabidopsis thaliana
858	NC_003076.8	single_mt	13716687	13716974	Arabidopsis thaliana
859	NC_003076.8	single_mt	13738696	13739092	Arabidopsis thaliana
860	NC_003076.8	single_mt	13930502	13930875	Arabidopsis thaliana
861	NC_003076.8	complex_mt	13952602	13953746	Arabidopsis thaliana
862	NC_003076.8	complex_mt	13996932	13999006	Arabidopsis thaliana
863	NC_003076.8	single_mt	14086049	14086165	Arabidopsis thaliana
864	NC_003076.8	single_mt	14107360	14107417	Arabidopsis thaliana
865	NC_003076.8	single_mt	14146623	14146829	Arabidopsis thaliana
866	NC_003076.8	single_mt	14206226	14206306	Arabidopsis thaliana
867	NC_003076.8	single_mt	14240211	14240270	Arabidopsis thaliana
868	NC_003076.8	complex_mt	14268728	14269697	Arabidopsis thaliana
869	NC_003076.8	single_mt	14623986	14624027	Arabidopsis thaliana
870	NC_003076.8	single_mt	14825389	14825508	Arabidopsis thaliana
871	NC_003076.8	single_cp	14857889	14857921	Arabidopsis thaliana
872	NC_003076.8	single_mt	14964257	14964696	Arabidopsis thaliana
873	NC_003076.8	single_mt	15055169	15055254	Arabidopsis thaliana
874	NC_003076.8	complex_mt	15061483	15061767	Arabidopsis thaliana
875	NC_003076.8	complex_cp	15104547	15104661	Arabidopsis thaliana
876	NC_003076.8	single_mt	15121475	15121569	Arabidopsis thaliana
877	NC_003076.8	complex_mt	15353511	15358296	Arabidopsis thaliana
878	NC_003076.8	complex_mosaic	15443366	15443568	Arabidopsis thaliana
879	NC_003076.8	complex_mt	15463224	15463378	Arabidopsis thaliana
880	NC_003076.8	single_cp	15524962	15525023	Arabidopsis thaliana
881	NC_003076.8	complex_mt	15646933	15649843	Arabidopsis thaliana
882	NC_003076.8	single_mt	15671812	15672032	Arabidopsis thaliana
883	NC_003076.8	single_mt	15685388	15685608	Arabidopsis thaliana
884	NC_003076.8	single_cp	16110184	16110226	Arabidopsis thaliana
885	NC_003076.8	single_mt	16498173	16498212	Arabidopsis thaliana
886	NC_003076.8	single_mt	16550384	16550413	Arabidopsis thaliana
887	NC_003076.8	single_mt	16703139	16703964	Arabidopsis thaliana
888	NC_003076.8	complex_cp	17043067	17043182	Arabidopsis thaliana
889	NC_003076.8	complex_mt	17091095	17093494	Arabidopsis thaliana
890	NC_003076.8	complex_mt	17190324	17191128	Arabidopsis thaliana
891	NC_003076.8	single_mt	17348696	17348740	Arabidopsis thaliana
892	NC_003076.8	single_cp	17356888	17356931	Arabidopsis thaliana
893	NC_003076.8	single_mt	17448981	17449017	Arabidopsis thaliana
894	NC_003076.8	single_unknown	18186757	18186844	Arabidopsis thaliana
895	NC_003076.8	single_cp	18361564	18361700	Arabidopsis thaliana
896	NC_003076.8	complex_cp	18679455	18679685	Arabidopsis thaliana
897	NC_003076.8	single_cp	18910345	18910403	Arabidopsis thaliana
898	NC_003076.8	single_mt	19142069	19142109	Arabidopsis thaliana
899	NC_003076.8	single_mt	19447890	19447948	Arabidopsis thaliana
900	NC_003076.8	single_unknown	19455569	19455608	Arabidopsis thaliana
901	NC_003076.8	single_mt	19601178	19601323	Arabidopsis thaliana
902	NC_003076.8	single_cp	19675385	19675426	Arabidopsis thaliana
903	NC_003076.8	single_mt	20027167	20027227	Arabidopsis thaliana
904	NC_003076.8	single_mt	20083249	20083283	Arabidopsis thaliana
905	NC_003076.8	single_cp	20089677	20089713	Arabidopsis thaliana
906	NC_003076.8	single_mt	20274122	20274151	Arabidopsis thaliana
907	NC_003076.8	complex_mt	20361436	20361768	Arabidopsis thaliana
908	NC_003076.8	single_mt	20671170	20671219	Arabidopsis thaliana
909	NC_003076.8	complex_mt	20743885	20743994	Arabidopsis thaliana
910	NC_003076.8	single_cp	20821040	20821105	Arabidopsis thaliana
911	NC_003076.8	complex_mt	21167122	21169641	Arabidopsis thaliana
912	NC_003076.8	single_mt	21368856	21368899	Arabidopsis thaliana
913	NC_003076.8	single_mt	21543714	21543921	Arabidopsis thaliana
914	NC_003076.8	single_mt	21668039	21668119	Arabidopsis thaliana
915	NC_003076.8	single_mt	21833673	21834001	Arabidopsis thaliana
916	NC_003076.8	single_cp	21872619	21872688	Arabidopsis thaliana
917	NC_003076.8	single_mt	21988033	21988104	Arabidopsis thaliana
918	NC_003076.8	complex_mt	22002521	22003613	Arabidopsis thaliana
919	NC_003076.8	complex_mt	22112578	22117416	Arabidopsis thaliana
920	NC_003076.8	single_cp	22319455	22319545	Arabidopsis thaliana
921	NC_003076.8	single_mt	22613656	22613930	Arabidopsis thaliana
922	NC_003076.8	complex_cp	22814926	22815060	Arabidopsis thaliana
923	NC_003076.8	complex_mt	23431845	23431932	Arabidopsis thaliana
924	NC_003076.8	single_cp	23499820	23499853	Arabidopsis thaliana
925	NC_003076.8	single_mt	23551032	23551077	Arabidopsis thaliana
926	NC_003076.8	single_mt	23570457	23570522	Arabidopsis thaliana
927	NC_003076.8	single_unknown	23675889	23675945	Arabidopsis thaliana
928	NC_003076.8	single_cp	24038139	24038182	Arabidopsis thaliana
929	NC_003076.8	single_cp	24203892	24203933	Arabidopsis thaliana
930	NC_003076.8	single_mt	24294345	24294398	Arabidopsis thaliana
931	NC_003076.8	single_cp	24343493	24343556	Arabidopsis thaliana
932	NC_003076.8	single_cp	24532830	24532906	Arabidopsis thaliana
933	NC_003076.8	single_mt	24966555	24966613	Arabidopsis thaliana
934	NC_003076.8	single_mt	25221371	25221412	Arabidopsis thaliana
935	NC_003076.8	single_cp	25412936	25412977	Arabidopsis thaliana
936	NC_003076.8	single_cp	25448313	25448372	Arabidopsis thaliana
937	NC_003076.8	single_cp	25485256	25485291	Arabidopsis thaliana
938	NC_003076.8	single_mt	25668543	25668676	Arabidopsis thaliana
939	NC_003076.8	single_mt	26024892	26024938	Arabidopsis thaliana
940	NC_003076.8	single_mt	26258476	26258837	Arabidopsis thaliana
941	NC_003076.8	single_mt	26446415	26446519	Arabidopsis thaliana
942	NC_003076.8	single_mt	26472159	26472222	Arabidopsis thaliana
943	NC_003076.8	complex_cp	26555624	26555684	Arabidopsis thaliana
944	NC_003076.8	single_mt	26769181	26769215	Arabidopsis thaliana
945	gi|768087680|ref|NW_011953809.1|	single_cp	5563	5758	Cucumis sativus
946	gi|768087680|ref|NW_011953809.1|	single_cp	23679	23979	Cucumis sativus
947	gi|768087680|ref|NW_011953809.1|	single_cp	264853	264967	Cucumis sativus
948	gi|768087680|ref|NW_011953809.1|	single_cp	311148	311324	Cucumis sativus
949	gi|768087680|ref|NW_011953809.1|	complex_mosaic	562667	566976	Cucumis sativus
950	gi|768087680|ref|NW_011953809.1|	single_cp	700246	700368	Cucumis sativus
951	gi|768087680|ref|NW_011953809.1|	single_unknown	724033	724299	Cucumis sativus
952	gi|768087680|ref|NW_011953809.1|	single_mt	1040654	1040715	Cucumis sativus
953	gi|768087680|ref|NW_011953809.1|	single_mt	1224819	1224855	Cucumis sativus
954	gi|768087680|ref|NW_011953809.1|	single_cp	1230440	1230574	Cucumis sativus
955	gi|768087680|ref|NW_011953809.1|	single_mt	1235631	1235855	Cucumis sativus
956	gi|768087680|ref|NW_011953809.1|	complex_mt	1386547	1386667	Cucumis sativus
957	gi|768087680|ref|NW_011953809.1|	single_mt	1396323	1396505	Cucumis sativus
958	gi|768087680|ref|NW_011953809.1|	single_unknown	1403950	1404035	Cucumis sativus
959	gi|768087680|ref|NW_011953809.1|	single_mt	1440481	1440646	Cucumis sativus
960	gi|768087680|ref|NW_011953809.1|	single_cp	1457398	1457468	Cucumis sativus
961	gi|768087680|ref|NW_011953809.1|	single_mt	1602492	1602718	Cucumis sativus
962	gi|768087680|ref|NW_011953809.1|	single_mt	1685296	1685351	Cucumis sativus
963	gi|768087680|ref|NW_011953809.1|	single_cp	1786053	1786095	Cucumis sativus
964	gi|768087680|ref|NW_011953809.1|	single_mt	1860274	1860389	Cucumis sativus
965	gi|768087680|ref|NW_011953809.1|	single_mt	1985604	1985904	Cucumis sativus
966	gi|768087680|ref|NW_011953809.1|	single_mt	2110684	2110857	Cucumis sativus
967	gi|768087680|ref|NW_011953809.1|	single_mt	2146016	2146651	Cucumis sativus
968	gi|768087680|ref|NW_011953809.1|	complex_mt	2191630	2192029	Cucumis sativus
969	gi|768087680|ref|NW_011953809.1|	single_mt	2252597	2252651	Cucumis sativus
970	gi|768087680|ref|NW_011953809.1|	single_cp	2324698	2325225	Cucumis sativus
971	gi|768087680|ref|NW_011953809.1|	single_cp	2405936	2405993	Cucumis sativus
972	gi|768087680|ref|NW_011953809.1|	single_mt	2425562	2425610	Cucumis sativus
973	gi|768087680|ref|NW_011953809.1|	single_cp	2475062	2475104	Cucumis sativus
974	gi|768087680|ref|NW_011953809.1|	single_mt	2492365	2492543	Cucumis sativus
975	gi|768087680|ref|NW_011953809.1|	complex_cp	2505388	2505844	Cucumis sativus
976	gi|768087680|ref|NW_011953809.1|	single_mt	2604203	2604555	Cucumis sativus
977	gi|768087680|ref|NW_011953809.1|	single_cp	2661041	2661371	Cucumis sativus
978	gi|768087680|ref|NW_011953809.1|	single_mt	2792283	2792465	Cucumis sativus
979	gi|768087680|ref|NW_011953809.1|	single_cp	2808353	2808406	Cucumis sativus
980	gi|768087680|ref|NW_011953809.1|	single_mt	2979772	2979815	Cucumis sativus
981	gi|768087680|ref|NW_011953809.1|	complex_cp	3182328	3186034	Cucumis sativus
982	gi|768087680|ref|NW_011953809.1|	single_cp	3196561	3196606	Cucumis sativus
983	gi|768087680|ref|NW_011953809.1|	single_cp	3218549	3218858	Cucumis sativus
984	gi|768087680|ref|NW_011953809.1|	single_cp	3486630	3486932	Cucumis sativus
985	gi|768087680|ref|NW_011953809.1|	single_unknown	3547751	3547854	Cucumis sativus
986	gi|768087680|ref|NW_011953809.1|	single_unknown	3600277	3600373	Cucumis sativus
987	gi|768087680|ref|NW_011953809.1|	single_cp	3624440	3624483	Cucumis sativus
988	gi|768087680|ref|NW_011953809.1|	complex_cp	3697480	3697872	Cucumis sativus
989	gi|768087680|ref|NW_011953809.1|	single_unknown	3742480	3742715	Cucumis sativus
990	gi|768087680|ref|NW_011953809.1|	single_mt	4007176	4007224	Cucumis sativus
991	gi|768087680|ref|NW_011953809.1|	single_unknown	4025870	4025971	Cucumis sativus
992	gi|768087680|ref|NW_011953809.1|	single_cp	4137038	4137258	Cucumis sativus
993	gi|768087680|ref|NW_011953809.1|	single_unknown	4195517	4195700	Cucumis sativus
994	gi|768087680|ref|NW_011953809.1|	complex_mosaic	4324362	4325759	Cucumis sativus
995	gi|768087680|ref|NW_011953809.1|	complex_cp	4760225	4760467	Cucumis sativus
996	gi|768087680|ref|NW_011953809.1|	single_mt	5050038	5050316	Cucumis sativus
997	gi|768087680|ref|NW_011953809.1|	single_cp	5100458	5100507	Cucumis sativus
998	gi|768087680|ref|NW_011953809.1|	complex_mt	5279139	5280482	Cucumis sativus
999	gi|768087680|ref|NW_011953809.1|	complex_mosaic	5294450	5297026	Cucumis sativus
1000	gi|768087680|ref|NW_011953809.1|	single_mt	5371792	5373769	Cucumis sativus
1001	gi|768087680|ref|NW_011953809.1|	single_mt	5678966	5679008	Cucumis sativus
1002	gi|768087680|ref|NW_011953809.1|	single_mt	5730545	5731333	Cucumis sativus
1003	gi|768087680|ref|NW_011953809.1|	single_cp	5767016	5767101	Cucumis sativus
1004	gi|768087680|ref|NW_011953809.1|	single_mt	5874941	5875021	Cucumis sativus
1005	gi|768087680|ref|NW_011953809.1|	complex_mosaic	5983160	5987297	Cucumis sativus
1006	gi|768087680|ref|NW_011953809.1|	complex_mt	6018827	6022729	Cucumis sativus
1007	gi|768087680|ref|NW_011953809.1|	complex_mt	6129415	6129943	Cucumis sativus
1008	gi|768087680|ref|NW_011953809.1|	single_mt	6248483	6248582	Cucumis sativus
1009	gi|768087680|ref|NW_011953809.1|	complex_mosaic	6358228	6358642	Cucumis sativus
1010	gi|768087680|ref|NW_011953809.1|	single_cp	6394571	6394641	Cucumis sativus
1011	gi|768087680|ref|NW_011953809.1|	complex_mosaic	6485127	6491025	Cucumis sativus
1012	gi|768087680|ref|NW_011953809.1|	single_mt	6540235	6540723	Cucumis sativus
1013	gi|768087680|ref|NW_011953809.1|	complex_mosaic	6555267	6559613	Cucumis sativus
1014	gi|768087680|ref|NW_011953809.1|	single_mt	6585564	6587646	Cucumis sativus
1015	gi|768087680|ref|NW_011953809.1|	complex_mt	6620073	6627157	Cucumis sativus
1016	gi|768087680|ref|NW_011953809.1|	complex_mt	6646377	6650548	Cucumis sativus
1017	gi|768087680|ref|NW_011953809.1|	complex_mt	6684087	6685488	Cucumis sativus
1018	gi|768087680|ref|NW_011953809.1|	single_mt	6698591	6702102	Cucumis sativus
1019	gi|768087680|ref|NW_011953809.1|	single_mt	6824855	6825318	Cucumis sativus
1020	gi|768087680|ref|NW_011953809.1|	complex_mt	6848505	6849620	Cucumis sativus
1021	gi|768087680|ref|NW_011953809.1|	complex_mt	6914445	6916416	Cucumis sativus
1022	gi|768087680|ref|NW_011953809.1|	complex_mt	6976308	6976770	Cucumis sativus
1023	gi|768087680|ref|NW_011953809.1|	single_mt	6991996	6992341	Cucumis sativus
1024	gi|768087680|ref|NW_011953809.1|	single_cp	7045310	7045552	Cucumis sativus
1025	gi|768087680|ref|NW_011953809.1|	complex_mt	7081357	7082589	Cucumis sativus
1026	gi|768087680|ref|NW_011953809.1|	complex_mt	7112508	7112945	Cucumis sativus
1027	gi|768087680|ref|NW_011953809.1|	complex_mt	7136584	7138445	Cucumis sativus
1028	gi|768087680|ref|NW_011953809.1|	complex_mt	7156183	7158161	Cucumis sativus
1029	gi|768087680|ref|NW_011953809.1|	complex_mt	7202459	7205039	Cucumis sativus
1030	gi|768087680|ref|NW_011953809.1|	single_cp	7309174	7309219	Cucumis sativus
1031	gi|768087680|ref|NW_011953809.1|	complex_mt	7337158	7337329	Cucumis sativus
1032	gi|768087680|ref|NW_011953809.1|	complex_mt	7396708	7397835	Cucumis sativus
1033	gi|768087680|ref|NW_011953809.1|	single_mt	7425650	7425782	Cucumis sativus
1034	gi|768087680|ref|NW_011953809.1|	single_mt	7534819	7535393	Cucumis sativus
1035	gi|768087680|ref|NW_011953809.1|	single_mt	7584552	7584644	Cucumis sativus
1036	gi|768087680|ref|NW_011953809.1|	single_mt	7613119	7613205	Cucumis sativus
1037	gi|768087680|ref|NW_011953809.1|	complex_mt	7624954	7626099	Cucumis sativus
1038	gi|768087680|ref|NW_011953809.1|	single_mt	7688244	7688672	Cucumis sativus
1039	gi|768087680|ref|NW_011953809.1|	single_mt	7762468	7762770	Cucumis sativus
1040	gi|768087680|ref|NW_011953809.1|	single_mt	7836171	7836225	Cucumis sativus
1041	gi|768087680|ref|NW_011953809.1|	single_cp	7881826	7881923	Cucumis sativus
1042	gi|768087680|ref|NW_011953809.1|	single_mt	7900415	7900782	Cucumis sativus
1043	gi|768087680|ref|NW_011953809.1|	complex_mt	8016051	8020378	Cucumis sativus
1044	gi|768087680|ref|NW_011953809.1|	single_mt	8039586	8039867	Cucumis sativus
1045	gi|768087680|ref|NW_011953809.1|	single_mt	8071382	8071543	Cucumis sativus
1046	gi|768087680|ref|NW_011953809.1|	single_cp	8090692	8090975	Cucumis sativus
1047	gi|768087680|ref|NW_011953809.1|	single_mt	8109074	8109118	Cucumis sativus
1048	gi|768087680|ref|NW_011953809.1|	single_mt	8133765	8133820	Cucumis sativus
1049	gi|768087680|ref|NW_011953809.1|	single_cp	8144249	8144342	Cucumis sativus
1050	gi|768087680|ref|NW_011953809.1|	single_cp	8188969	8189091	Cucumis sativus
1051	gi|768087680|ref|NW_011953809.1|	complex_mt	8368212	8368277	Cucumis sativus
1052	gi|768087680|ref|NW_011953809.1|	single_unknown	8611333	8611410	Cucumis sativus
1053	gi|768087680|ref|NW_011953809.1|	single_cp	8623799	8623973	Cucumis sativus
1054	gi|768087680|ref|NW_011953809.1|	single_cp	8629376	8629596	Cucumis sativus
1055	gi|768087680|ref|NW_011953809.1|	single_mt	8838286	8838369	Cucumis sativus
1056	gi|768087680|ref|NW_011953809.1|	complex_mt	8859515	8863259	Cucumis sativus
1057	gi|768087680|ref|NW_011953809.1|	single_mt	8895767	8895897	Cucumis sativus
1058	gi|768087680|ref|NW_011953809.1|	single_mt	8901283	8901465	Cucumis sativus
1059	gi|768087680|ref|NW_011953809.1|	single_mt	8949099	8949433	Cucumis sativus
1060	gi|768087680|ref|NW_011953809.1|	single_mt	8955225	8955666	Cucumis sativus
1061	gi|768087680|ref|NW_011953809.1|	complex_mt	8965881	8971802	Cucumis sativus
1062	gi|768087680|ref|NW_011953809.1|	single_mt	9096456	9096715	Cucumis sativus
1063	gi|768087680|ref|NW_011953809.1|	single_mt	9116847	9117008	Cucumis sativus
1064	gi|768087680|ref|NW_011953809.1|	single_unknown	9149329	9149372	Cucumis sativus
1065	gi|768087680|ref|NW_011953809.1|	single_mt	9154972	9155101	Cucumis sativus
1066	gi|768087680|ref|NW_011953809.1|	single_mt	9303035	9303073	Cucumis sativus
1067	gi|768087680|ref|NW_011953809.1|	complex_mt	9312898	9316832	Cucumis sativus
1068	gi|768087680|ref|NW_011953809.1|	complex_mosaic	9336029	9337850	Cucumis sativus
1069	gi|768087680|ref|NW_011953809.1|	single_cp	9378034	9378391	Cucumis sativus
1070	gi|768087680|ref|NW_011953809.1|	single_unknown	9436745	9436803	Cucumis sativus
1071	gi|768087680|ref|NW_011953809.1|	single_cp	9476641	9476906	Cucumis sativus
1072	gi|768087680|ref|NW_011953809.1|	single_unknown	9513180	9513451	Cucumis sativus
1073	gi|768087680|ref|NW_011953809.1|	single_cp	9576689	9576863	Cucumis sativus
1074	gi|768087680|ref|NW_011953809.1|	single_cp	9584158	9584223	Cucumis sativus
1075	gi|768087680|ref|NW_011953809.1|	single_cp	9598207	9598265	Cucumis sativus
1076	gi|768087680|ref|NW_011953809.1|	complex_mt	9656452	9660814	Cucumis sativus
1077	gi|768087680|ref|NW_011953809.1|	complex_mt	9727747	9729805	Cucumis sativus
1078	gi|768087680|ref|NW_011953809.1|	complex_mosaic	9746272	9748597	Cucumis sativus
1079	gi|768087680|ref|NW_011953809.1|	single_cp	9838709	9838911	Cucumis sativus
1080	gi|768087680|ref|NW_011953809.1|	complex_mt	9915048	9916558	Cucumis sativus
1081	gi|768087680|ref|NW_011953809.1|	single_mt	9944108	9944154	Cucumis sativus
1082	gi|768087680|ref|NW_011953809.1|	complex_mt	9986835	9991530	Cucumis sativus
1083	gi|768087680|ref|NW_011953809.1|	single_mt	10100582	10100776	Cucumis sativus
1084	gi|768087680|ref|NW_011953809.1|	single_mt	10110480	10110729	Cucumis sativus
1085	gi|768087680|ref|NW_011953809.1|	single_cp	10139374	10139561	Cucumis sativus
1086	gi|768087680|ref|NW_011953809.1|	single_mt	10268249	10268705	Cucumis sativus
1087	gi|768087680|ref|NW_011953809.1|	single_unknown	10275672	10275719	Cucumis sativus
1088	gi|768087680|ref|NW_011953809.1|	complex_mosaic	10292266	10293934	Cucumis sativus
1089	gi|768087680|ref|NW_011953809.1|	single_mt	10311378	10312030	Cucumis sativus
1090	gi|768087680|ref|NW_011953809.1|	complex_mt	10353494	10354902	Cucumis sativus
1091	gi|768087680|ref|NW_011953809.1|	complex_mt	10366879	10368302	Cucumis sativus
1092	gi|768087680|ref|NW_011953809.1|	complex_mt	10429715	10431040	Cucumis sativus
1093	gi|768087680|ref|NW_011953809.1|	complex_unknown	10448284	10448750	Cucumis sativus
1094	gi|768087680|ref|NW_011953809.1|	single_mt	10472619	10473871	Cucumis sativus
1095	gi|768087680|ref|NW_011953809.1|	complex_mt	10503944	10505300	Cucumis sativus
1096	gi|768087680|ref|NW_011953809.1|	single_mt	10512623	10513011	Cucumis sativus
1097	gi|768087680|ref|NW_011953809.1|	complex_cp	10522203	10523212	Cucumis sativus
1098	gi|768087680|ref|NW_011953809.1|	single_mt	10689057	10689267	Cucumis sativus
1099	gi|768087680|ref|NW_011953809.1|	complex_mt	10698044	10698200	Cucumis sativus
1100	gi|768087680|ref|NW_011953809.1|	complex_mosaic	10732915	10737829	Cucumis sativus
1101	gi|768087680|ref|NW_011953809.1|	complex_mt	10767264	10767629	Cucumis sativus
1102	gi|768087680|ref|NW_011953809.1|	single_mt	10811529	10811951	Cucumis sativus
1103	gi|768087680|ref|NW_011953809.1|	complex_mosaic	10853070	10858999	Cucumis sativus
1104	gi|768087680|ref|NW_011953809.1|	single_mt	10864859	10864902	Cucumis sativus
1105	gi|768087680|ref|NW_011953809.1|	single_mt	10899701	10899857	Cucumis sativus
1106	gi|768087680|ref|NW_011953809.1|	single_cp	10933488	10933755	Cucumis sativus
1107	gi|768087680|ref|NW_011953809.1|	single_mt	10966670	10967892	Cucumis sativus
1108	gi|768087680|ref|NW_011953809.1|	complex_mt	10979652	10980101	Cucumis sativus
1109	gi|768087680|ref|NW_011953809.1|	single_unknown	11074144	11074188	Cucumis sativus
1110	gi|768087680|ref|NW_011953809.1|	single_mt	11094221	11094263	Cucumis sativus
1111	gi|768087680|ref|NW_011953809.1|	complex_unknown	11110030	11110460	Cucumis sativus
1112	gi|768087680|ref|NW_011953809.1|	single_cp	11395657	11395745	Cucumis sativus
1113	gi|768087680|ref|NW_011953809.1|	complex_mt	11415088	11416945	Cucumis sativus
1114	gi|768087680|ref|NW_011953809.1|	single_mt	11529637	11529678	Cucumis sativus
1115	gi|768087680|ref|NW_011953809.1|	complex_mt	11555864	11557179	Cucumis sativus
1116	gi|768087680|ref|NW_011953809.1|	complex_mosaic	11582773	11585946	Cucumis sativus
1117	gi|768087680|ref|NW_011953809.1|	complex_mosaic	11611591	11611798	Cucumis sativus
1118	gi|768087680|ref|NW_011953809.1|	single_unknown	11662716	11663169	Cucumis sativus
1119	gi|768087680|ref|NW_011953809.1|	single_mt	11727505	11727834	Cucumis sativus
1120	gi|768087680|ref|NW_011953809.1|	complex_mt	11734313	11734647	Cucumis sativus
1121	gi|768087680|ref|NW_011953809.1|	single_mt	11771280	11771489	Cucumis sativus
1122	gi|768087680|ref|NW_011953809.1|	single_mt	11804721	11804994	Cucumis sativus
1123	gi|768087680|ref|NW_011953809.1|	single_mt	11901951	11901993	Cucumis sativus
1124	gi|768087680|ref|NW_011953809.1|	single_mt	11956619	11956734	Cucumis sativus
1125	gi|768087680|ref|NW_011953809.1|	single_cp	12007426	12007491	Cucumis sativus
1126	gi|768087680|ref|NW_011953809.1|	single_mt	12053253	12053654	Cucumis sativus
1127	gi|768087680|ref|NW_011953809.1|	single_mt	12127466	12129141	Cucumis sativus
1128	gi|768087680|ref|NW_011953809.1|	complex_mt	12153306	12154460	Cucumis sativus
1129	gi|768087680|ref|NW_011953809.1|	single_cp	12227198	12227281	Cucumis sativus
1130	gi|768087680|ref|NW_011953809.1|	single_mt	12296051	12296177	Cucumis sativus
1131	gi|768087680|ref|NW_011953809.1|	complex_cp	12308533	12308776	Cucumis sativus
1132	gi|768087680|ref|NW_011953809.1|	complex_mt	12372368	12372691	Cucumis sativus
1133	gi|768087680|ref|NW_011953809.1|	complex_mt	12401706	12402275	Cucumis sativus
1134	gi|768087680|ref|NW_011953809.1|	complex_mt	12445103	12449129	Cucumis sativus
1135	gi|768087680|ref|NW_011953809.1|	single_mt	12480203	12480530	Cucumis sativus
1136	gi|768087680|ref|NW_011953809.1|	single_cp	12487927	12488116	Cucumis sativus
1137	gi|768087680|ref|NW_011953809.1|	complex_mosaic	12571465	12572584	Cucumis sativus
1138	gi|768087680|ref|NW_011953809.1|	single_unknown	12681414	12681621	Cucumis sativus
1139	gi|768087680|ref|NW_011953809.1|	single_cp	12725556	12725887	Cucumis sativus
1140	gi|768087680|ref|NW_011953809.1|	single_mt	12739197	12739270	Cucumis sativus
1141	gi|768087680|ref|NW_011953809.1|	complex_mosaic	12756526	12759980	Cucumis sativus
1142	gi|768087680|ref|NW_011953809.1|	complex_mt	12770289	12771384	Cucumis sativus
1143	gi|768087680|ref|NW_011953809.1|	single_cp	12947591	12947636	Cucumis sativus
1144	gi|768087680|ref|NW_011953809.1|	complex_mt	12986171	12986729	Cucumis sativus
1145	gi|768087680|ref|NW_011953809.1|	single_mt	13016234	13016536	Cucumis sativus
1146	gi|768087680|ref|NW_011953809.1|	single_cp	13040816	13041049	Cucumis sativus
1147	gi|768087680|ref|NW_011953809.1|	single_cp	13136842	13137241	Cucumis sativus
1148	gi|768087680|ref|NW_011953809.1|	single_unknown	13302581	13302631	Cucumis sativus
1149	gi|768087680|ref|NW_011953809.1|	single_mt	13337268	13337336	Cucumis sativus
1150	gi|768087680|ref|NW_011953809.1|	single_cp	13347891	13348137	Cucumis sativus
1151	gi|768087680|ref|NW_011953809.1|	complex_cp	13368346	13368625	Cucumis sativus
1152	gi|768087680|ref|NW_011953809.1|	single_mt	13405690	13405858	Cucumis sativus
1153	gi|768087680|ref|NW_011953809.1|	single_mt	13424740	13425054	Cucumis sativus
1154	gi|768087680|ref|NW_011953809.1|	complex_mt	13500310	13500658	Cucumis sativus
1155	gi|768087680|ref|NW_011953809.1|	single_cp	13519360	13520019	Cucumis sativus
1156	gi|768087680|ref|NW_011953809.1|	single_mt	13562357	13562487	Cucumis sativus
1157	gi|768087680|ref|NW_011953809.1|	single_mt	13608584	13608695	Cucumis sativus
1158	gi|768087680|ref|NW_011953809.1|	single_mt	13806952	13807063	Cucumis sativus
1159	gi|768087680|ref|NW_011953809.1|	single_cp	14003656	14003707	Cucumis sativus
1160	gi|768087680|ref|NW_011953809.1|	complex_mt	14032562	14032797	Cucumis sativus
1161	gi|768087680|ref|NW_011953809.1|	complex_mt	14117750	14121255	Cucumis sativus
1162	gi|768087680|ref|NW_011953809.1|	single_unknown	14200433	14200495	Cucumis sativus
1163	gi|768087680|ref|NW_011953809.1|	single_cp	14258165	14258227	Cucumis sativus
1164	gi|768087680|ref|NW_011953809.1|	single_mt	14308964	14309018	Cucumis sativus
1165	gi|768087680|ref|NW_011953809.1|	single_mt	14365323	14365757	Cucumis sativus
1166	gi|768087680|ref|NW_011953809.1|	single_unknown	14742325	14742368	Cucumis sativus
1167	gi|768087680|ref|NW_011953809.1|	complex_mt	14747886	14748902	Cucumis sativus
1168	gi|768087680|ref|NW_011953809.1|	complex_mt	14758045	14758178	Cucumis sativus
1169	gi|768087680|ref|NW_011953809.1|	single_mt	14775907	14775973	Cucumis sativus
1170	gi|768087680|ref|NW_011953809.1|	single_cp	14793273	14793352	Cucumis sativus
1171	gi|768087680|ref|NW_011953809.1|	single_unknown	14836556	14836593	Cucumis sativus
1172	gi|768087680|ref|NW_011953809.1|	single_cp	14884990	14885193	Cucumis sativus
1173	gi|768087680|ref|NW_011953809.1|	single_unknown	15035654	15035734	Cucumis sativus
1174	gi|768087680|ref|NW_011953809.1|	single_unknown	15069799	15069911	Cucumis sativus
1175	gi|768087680|ref|NW_011953809.1|	single_mt	15221922	15222319	Cucumis sativus
1176	gi|768087680|ref|NW_011953809.1|	single_unknown	15299856	15300179	Cucumis sativus
1177	gi|768087680|ref|NW_011953809.1|	single_unknown	15386458	15386661	Cucumis sativus
1178	gi|768087680|ref|NW_011953809.1|	single_mt	15399273	15399437	Cucumis sativus
1179	gi|768087680|ref|NW_011953809.1|	single_unknown	15477964	15478088	Cucumis sativus
1180	gi|768087680|ref|NW_011953809.1|	single_cp	15538920	15539154	Cucumis sativus
1181	gi|768087680|ref|NW_011953809.1|	complex_mt	15549146	15549648	Cucumis sativus
1182	gi|768087680|ref|NW_011953809.1|	single_cp	15825570	15825816	Cucumis sativus
1183	gi|768087680|ref|NW_011953809.1|	single_cp	15901015	15901067	Cucumis sativus
1184	gi|768087680|ref|NW_011953809.1|	single_cp	16012428	16012690	Cucumis sativus
1185	gi|768087680|ref|NW_011953809.1|	single_unknown	16073416	16073527	Cucumis sativus
1186	gi|768087680|ref|NW_011953809.1|	single_cp	16199033	16199193	Cucumis sativus
1187	gi|768087680|ref|NW_011953809.1|	complex_cp	16244255	16244480	Cucumis sativus
1188	gi|768087680|ref|NW_011953809.1|	single_cp	16866592	16866804	Cucumis sativus
1189	gi|768087680|ref|NW_011953809.1|	complex_cp	16890114	16890224	Cucumis sativus
1190	gi|768087680|ref|NW_011953809.1|	single_cp	16954056	16954126	Cucumis sativus
1191	gi|768087680|ref|NW_011953809.1|	complex_cp	17017957	17023126	Cucumis sativus
1192	gi|768087680|ref|NW_011953809.1|	single_mt	17123014	17123062	Cucumis sativus
1193	gi|768087680|ref|NW_011953809.1|	single_mt	17188609	17188836	Cucumis sativus
1194	gi|768087680|ref|NW_011953809.1|	complex_unknown	17308098	17311685	Cucumis sativus
1195	gi|768087680|ref|NW_011953809.1|	single_cp	17424359	17424413	Cucumis sativus
1196	gi|768087680|ref|NW_011953809.1|	complex_mt	17633812	17635061	Cucumis sativus
1197	gi|768087680|ref|NW_011953809.1|	single_cp	17749739	17749921	Cucumis sativus
1198	gi|768087680|ref|NW_011953809.1|	single_cp	17783892	17783955	Cucumis sativus
1199	gi|768087680|ref|NW_011953809.1|	single_mt	17853342	17853420	Cucumis sativus
1200	gi|768087680|ref|NW_011953809.1|	single_mt	18024268	18024340	Cucumis sativus
1201	gi|768087680|ref|NW_011953809.1|	single_cp	18079756	18079883	Cucumis sativus
1202	gi|768087680|ref|NW_011953809.1|	single_cp	18109886	18110061	Cucumis sativus
1203	gi|768087680|ref|NW_011953809.1|	single_cp	18217643	18217935	Cucumis sativus
1204	gi|768087680|ref|NW_011953809.1|	single_mt	18756929	18757312	Cucumis sativus
1205	gi|768087680|ref|NW_011953809.1|	single_cp	18802636	18802707	Cucumis sativus
1206	gi|768087680|ref|NW_011953809.1|	single_mt	18835051	18835130	Cucumis sativus
1207	gi|768087680|ref|NW_011953809.1|	single_cp	18913158	18913269	Cucumis sativus
1208	gi|768087680|ref|NW_011953809.1|	single_cp	19048884	19048978	Cucumis sativus
1209	gi|768087680|ref|NW_011953809.1|	single_mt	19071333	19071386	Cucumis sativus
1210	gi|768087680|ref|NW_011953809.1|	single_mt	19133227	19133358	Cucumis sativus
1211	gi|768087680|ref|NW_011953809.1|	complex_mt	19190043	19191386	Cucumis sativus
1212	gi|768087680|ref|NW_011953809.1|	single_mt	19216212	19216507	Cucumis sativus
1213	gi|768087683|ref|NW_011953808.1|	single_mt	1	383	Cucumis sativus
1214	gi|768087683|ref|NW_011953808.1|	single_cp	5944	6007	Cucumis sativus
1215	gi|768087683|ref|NW_011953808.1|	single_cp	36642	36749	Cucumis sativus
1216	gi|768087683|ref|NW_011953808.1|	complex_cp	199039	199565	Cucumis sativus
1217	gi|768087683|ref|NW_011953808.1|	single_unknown	205985	206105	Cucumis sativus
1218	gi|768087683|ref|NW_011953808.1|	single_mt	219944	219973	Cucumis sativus
1219	gi|768087683|ref|NW_011953808.1|	complex_mt	281129	281577	Cucumis sativus
1220	gi|768087683|ref|NW_011953808.1|	single_unknown	327605	327990	Cucumis sativus
1221	gi|768087683|ref|NW_011953808.1|	single_mt	418100	418166	Cucumis sativus
1222	gi|768087683|ref|NW_011953808.1|	single_mt	461555	461616	Cucumis sativus
1223	gi|768087683|ref|NW_011953808.1|	single_unknown	591719	591815	Cucumis sativus
1224	gi|768087683|ref|NW_011953808.1|	single_cp	700858	700954	Cucumis sativus
1225	gi|768087683|ref|NW_011953808.1|	single_cp	862416	862553	Cucumis sativus
1226	gi|768087683|ref|NW_011953808.1|	single_mt	983382	983464	Cucumis sativus
1227	gi|768087683|ref|NW_011953808.1|	complex_cp	1000080	1001303	Cucumis sativus
1228	gi|768087683|ref|NW_011953808.1|	single_mt	1037665	1037771	Cucumis sativus
1229	gi|768087683|ref|NW_011953808.1|	complex_cp	1116916	1117090	Cucumis sativus
1230	gi|768087683|ref|NW_011953808.1|	complex_mt	1124013	1125039	Cucumis sativus
1231	gi|768087683|ref|NW_011953808.1|	single_mt	1180275	1180389	Cucumis sativus
1232	gi|768087683|ref|NW_011953808.1|	single_unknown	1238828	1238895	Cucumis sativus
1233	gi|768087683|ref|NW_011953808.1|	single_mt	1255738	1255816	Cucumis sativus
1234	gi|768087683|ref|NW_011953808.1|	single_cp	1334203	1334371	Cucumis sativus
1235	gi|768087683|ref|NW_011953808.1|	complex_mosaic	1359760	1364339	Cucumis sativus
1236	gi|768087683|ref|NW_011953808.1|	single_cp	1407359	1407564	Cucumis sativus
1237	gi|768087683|ref|NW_011953808.1|	single_mt	1462933	1463418	Cucumis sativus
1238	gi|768087683|ref|NW_011953808.1|	single_mt	1509108	1509261	Cucumis sativus
1239	gi|768087683|ref|NW_011953808.1|	single_mt	1550446	1550932	Cucumis sativus
1240	gi|768087683|ref|NW_011953808.1|	single_mt	1624383	1624438	Cucumis sativus
1241	gi|768087683|ref|NW_011953808.1|	complex_mt	1958614	1960061	Cucumis sativus
1242	gi|768087683|ref|NW_011953808.1|	single_cp	2022341	2022661	Cucumis sativus
1243	gi|768087683|ref|NW_011953808.1|	single_cp	2103021	2103065	Cucumis sativus
1244	gi|768087683|ref|NW_011953808.1|	single_mt	2145592	2145774	Cucumis sativus
1245	gi|768087683|ref|NW_011953808.1|	complex_mt	2196861	2198011	Cucumis sativus
1246	gi|768087683|ref|NW_011953808.1|	single_mt	2303753	2304146	Cucumis sativus
1247	gi|768087683|ref|NW_011953808.1|	single_cp	2462451	2462629	Cucumis sativus
1248	gi|768087683|ref|NW_011953808.1|	single_mt	2581537	2581691	Cucumis sativus
1249	gi|768087683|ref|NW_011953808.1|	single_cp	2626255	2626295	Cucumis sativus
1250	gi|768087683|ref|NW_011953808.1|	single_mt	2637088	2637154	Cucumis sativus
1251	gi|768087683|ref|NW_011953808.1|	single_cp	2666992	2667251	Cucumis sativus
1252	gi|768087683|ref|NW_011953808.1|	single_mt	2677271	2677719	Cucumis sativus
1253	gi|768087683|ref|NW_011953808.1|	single_cp	2713126	2713223	Cucumis sativus
1254	gi|768087683|ref|NW_011953808.1|	single_mt	2899307	2899761	Cucumis sativus
1255	gi|768087683|ref|NW_011953808.1|	single_mt	2906833	2906930	Cucumis sativus
1256	gi|768087683|ref|NW_011953808.1|	single_mt	3017248	3017279	Cucumis sativus
1257	gi|768087683|ref|NW_011953808.1|	single_mt	3061538	3061606	Cucumis sativus
1258	gi|768087683|ref|NW_011953808.1|	single_cp	3072705	3072885	Cucumis sativus
1259	gi|768087683|ref|NW_011953808.1|	single_cp	3248726	3248794	Cucumis sativus
1260	gi|768087683|ref|NW_011953808.1|	complex_mt	3256553	3258852	Cucumis sativus
1261	gi|768087683|ref|NW_011953808.1|	complex_mt	3265349	3265554	Cucumis sativus
1262	gi|768087683|ref|NW_011953808.1|	single_mt	3299618	3300184	Cucumis sativus
1263	gi|768087683|ref|NW_011953808.1|	complex_mt	3320984	3326278	Cucumis sativus
1264	gi|768087683|ref|NW_011953808.1|	complex_mt	3341303	3345761	Cucumis sativus
1265	gi|768087683|ref|NW_011953808.1|	single_mt	3369122	3369777	Cucumis sativus
1266	gi|768087683|ref|NW_011953808.1|	complex_cp	3380499	3380823	Cucumis sativus
1267	gi|768087683|ref|NW_011953808.1|	complex_mt	3407977	3410219	Cucumis sativus
1268	gi|768087683|ref|NW_011953808.1|	complex_mt	3479200	3483914	Cucumis sativus
1269	gi|768087683|ref|NW_011953808.1|	single_cp	3496075	3496353	Cucumis sativus
1270	gi|768087683|ref|NW_011953808.1|	single_mt	3528161	3528268	Cucumis sativus
1271	gi|768087683|ref|NW_011953808.1|	complex_mt	3628058	3628347	Cucumis sativus
1272	gi|768087683|ref|NW_011953808.1|	single_cp	3652846	3653061	Cucumis sativus
1273	gi|768087683|ref|NW_011953808.1|	single_cp	3660449	3660742	Cucumis sativus
1274	gi|768087683|ref|NW_011953808.1|	single_mt	3775115	3775235	Cucumis sativus
1275	gi|768087683|ref|NW_011953808.1|	single_mt	3830161	3830327	Cucumis sativus
1276	gi|768087683|ref|NW_011953808.1|	single_mt	4034426	4034526	Cucumis sativus
1277	gi|768087683|ref|NW_011953808.1|	single_mt	4097583	4097766	Cucumis sativus
1278	gi|768087683|ref|NW_011953808.1|	single_mt	4127175	4127402	Cucumis sativus
1279	gi|768087683|ref|NW_011953808.1|	single_cp	4185717	4186040	Cucumis sativus
1280	gi|768087683|ref|NW_011953808.1|	complex_mt	4372279	4372823	Cucumis sativus
1281	gi|768087683|ref|NW_011953808.1|	complex_mt	4435422	4439379	Cucumis sativus
1282	gi|768087683|ref|NW_011953808.1|	single_mt	4491015	4491052	Cucumis sativus
1283	gi|768087683|ref|NW_011953808.1|	complex_mt	4514777	4517426	Cucumis sativus
1284	gi|768087683|ref|NW_011953808.1|	single_unknown	4638080	4638292	Cucumis sativus
1285	gi|768087683|ref|NW_011953808.1|	complex_cp	4668903	4669058	Cucumis sativus
1286	gi|768087683|ref|NW_011953808.1|	single_cp	4711951	4712229	Cucumis sativus
1287	gi|768087683|ref|NW_011953808.1|	single_unknown	4735555	4735675	Cucumis sativus
1288	gi|768087683|ref|NW_011953808.1|	single_cp	4788151	4788266	Cucumis sativus
1289	gi|768087683|ref|NW_011953808.1|	complex_mt	5018596	5019002	Cucumis sativus
1290	gi|768087683|ref|NW_011953808.1|	complex_mt	5103876	5104225	Cucumis sativus
1291	gi|768087683|ref|NW_011953808.1|	single_cp	5240424	5240707	Cucumis sativus
1292	gi|768087683|ref|NW_011953808.1|	single_cp	5253799	5254092	Cucumis sativus
1293	gi|768087683|ref|NW_011953808.1|	single_mt	5280681	5280734	Cucumis sativus
1294	gi|768087683|ref|NW_011953808.1|	single_mt	5323488	5323630	Cucumis sativus
1295	gi|768087683|ref|NW_011953808.1|	single_cp	5508809	5508855	Cucumis sativus
1296	gi|768087683|ref|NW_011953808.1|	single_cp	5996929	5996987	Cucumis sativus
1297	gi|768087683|ref|NW_011953808.1|	single_unknown	6447893	6447947	Cucumis sativus
1298	gi|768087683|ref|NW_011953808.1|	single_unknown	6548231	6548283	Cucumis sativus
1299	gi|768087683|ref|NW_011953808.1|	single_mt	6621497	6622074	Cucumis sativus
1300	gi|768087683|ref|NW_011953808.1|	single_mt	6667880	6668031	Cucumis sativus
1301	gi|768087683|ref|NW_011953808.1|	single_mt	6704714	6704776	Cucumis sativus
1302	gi|768087683|ref|NW_011953808.1|	single_unknown	6710685	6710734	Cucumis sativus
1303	gi|768087683|ref|NW_011953808.1|	single_unknown	6877593	6877840	Cucumis sativus
1304	gi|768087683|ref|NW_011953808.1|	single_mt	7005694	7005796	Cucumis sativus
1305	gi|768087683|ref|NW_011953808.1|	single_mt	7108278	7108449	Cucumis sativus
1306	gi|768087683|ref|NW_011953808.1|	single_unknown	7199816	7199906	Cucumis sativus
1307	gi|768087683|ref|NW_011953808.1|	single_cp	7223737	7223819	Cucumis sativus
1308	gi|768087683|ref|NW_011953808.1|	single_cp	7232072	7232249	Cucumis sativus
1309	gi|768087683|ref|NW_011953808.1|	single_unknown	7319218	7319269	Cucumis sativus
1310	gi|768087683|ref|NW_011953808.1|	single_unknown	7344099	7344176	Cucumis sativus
1311	gi|768087683|ref|NW_011953808.1|	single_cp	7414048	7414183	Cucumis sativus
1312	gi|768087683|ref|NW_011953808.1|	single_cp	7476072	7476206	Cucumis sativus
1313	gi|768087683|ref|NW_011953808.1|	single_unknown	7490217	7490479	Cucumis sativus
1314	gi|768087683|ref|NW_011953808.1|	single_mt	7581451	7581798	Cucumis sativus
1315	gi|768087683|ref|NW_011953808.1|	single_unknown	7646260	7646298	Cucumis sativus
1316	gi|768087683|ref|NW_011953808.1|	complex_mt	7714057	7714191	Cucumis sativus
1317	gi|768087683|ref|NW_011953808.1|	single_mt	7746984	7747086	Cucumis sativus
1318	gi|768087683|ref|NW_011953808.1|	single_mt	7756309	7756869	Cucumis sativus
1319	gi|768087683|ref|NW_011953808.1|	single_mt	7764276	7765724	Cucumis sativus
1320	gi|768087683|ref|NW_011953808.1|	single_mt	7801018	7801176	Cucumis sativus
1321	gi|768087683|ref|NW_011953808.1|	single_cp	7822906	7822989	Cucumis sativus
1322	gi|768087683|ref|NW_011953808.1|	single_mt	7977843	7977914	Cucumis sativus
1323	gi|768087683|ref|NW_011953808.1|	complex_mt	7983714	7989229	Cucumis sativus
1324	gi|768087683|ref|NW_011953808.1|	single_mt	8092139	8092305	Cucumis sativus
1325	gi|768087683|ref|NW_011953808.1|	single_mt	8117064	8117427	Cucumis sativus
1326	gi|768087683|ref|NW_011953808.1|	single_cp	8131477	8131517	Cucumis sativus
1327	gi|768087683|ref|NW_011953808.1|	single_mt	8217880	8218267	Cucumis sativus
1328	gi|768087683|ref|NW_011953808.1|	complex_mt	8264582	8265502	Cucumis sativus
1329	gi|768087683|ref|NW_011953808.1|	complex_mt	8289848	8290521	Cucumis sativus
1330	gi|768087683|ref|NW_011953808.1|	complex_mt	8300727	8302904	Cucumis sativus
1331	gi|768087683|ref|NW_011953808.1|	complex_mt	8308110	8309341	Cucumis sativus
1332	gi|768087683|ref|NW_011953808.1|	complex_cp	8474593	8474871	Cucumis sativus
1333	gi|768087683|ref|NW_011953808.1|	complex_mt	8498969	8501174	Cucumis sativus
1334	gi|768087683|ref|NW_011953808.1|	complex_mt	8585505	8586894	Cucumis sativus
1335	gi|768087683|ref|NW_011953808.1|	single_mt	8625592	8625724	Cucumis sativus
1336	gi|768087683|ref|NW_011953808.1|	complex_mt	8636378	8636662	Cucumis sativus
1337	gi|768087683|ref|NW_011953808.1|	single_mt	8676227	8676817	Cucumis sativus
1338	gi|768087683|ref|NW_011953808.1|	complex_mt	8738114	8739159	Cucumis sativus
1339	gi|768087683|ref|NW_011953808.1|	complex_mt	8844610	8846393	Cucumis sativus
1340	gi|768087683|ref|NW_011953808.1|	single_mt	8900320	8900392	Cucumis sativus
1341	gi|768087683|ref|NW_011953808.1|	complex_mt	8946293	8946478	Cucumis sativus
1342	gi|768087683|ref|NW_011953808.1|	single_cp	9109770	9109958	Cucumis sativus
1343	gi|768087683|ref|NW_011953808.1|	complex_mt	9131738	9134063	Cucumis sativus
1344	gi|768087683|ref|NW_011953808.1|	single_unknown	9160006	9160062	Cucumis sativus
1345	gi|768087683|ref|NW_011953808.1|	single_cp	9220987	9221079	Cucumis sativus
1346	gi|768087683|ref|NW_011953808.1|	single_mt	9266477	9266573	Cucumis sativus
1347	gi|768087683|ref|NW_011953808.1|	single_mt	9282263	9282575	Cucumis sativus
1348	gi|768087683|ref|NW_011953808.1|	single_unknown	9313383	9313499	Cucumis sativus
1349	gi|768087683|ref|NW_011953808.1|	single_cp	9334892	9335085	Cucumis sativus
1350	gi|768087683|ref|NW_011953808.1|	single_mt	9345885	9346297	Cucumis sativus
1351	gi|768087683|ref|NW_011953808.1|	single_unknown	9377005	9377049	Cucumis sativus
1352	gi|768087683|ref|NW_011953808.1|	complex_mosaic	9397582	9402218	Cucumis sativus
1353	gi|768087683|ref|NW_011953808.1|	single_cp	9427019	9427077	Cucumis sativus
1354	gi|768087683|ref|NW_011953808.1|	complex_mt	9442310	9443733	Cucumis sativus
1355	gi|768087683|ref|NW_011953808.1|	single_unknown	9584975	9585340	Cucumis sativus
1356	gi|768087683|ref|NW_011953808.1|	complex_mt	9772020	9773237	Cucumis sativus
1357	gi|768087683|ref|NW_011953808.1|	single_mt	9781127	9781412	Cucumis sativus
1358	gi|768087683|ref|NW_011953808.1|	complex_mt	9796235	9797281	Cucumis sativus
1359	gi|768087683|ref|NW_011953808.1|	single_mt	9892361	9892415	Cucumis sativus
1360	gi|768087683|ref|NW_011953808.1|	single_cp	9916110	9916164	Cucumis sativus
1361	gi|768087683|ref|NW_011953808.1|	single_unknown	10003603	10003779	Cucumis sativus
1362	gi|768087683|ref|NW_011953808.1|	complex_mt	10037117	10041230	Cucumis sativus
1363	gi|768087683|ref|NW_011953808.1|	single_mt	10136726	10136779	Cucumis sativus
1364	gi|768087683|ref|NW_011953808.1|	single_cp	10237644	10237715	Cucumis sativus
1365	gi|768087683|ref|NW_011953808.1|	single_cp	10306475	10306751	Cucumis sativus
1366	gi|768087683|ref|NW_011953808.1|	single_cp	10377446	10377687	Cucumis sativus
1367	gi|768087683|ref|NW_011953808.1|	single_cp	10587276	10587706	Cucumis sativus
1368	gi|768087683|ref|NW_011953808.1|	single_cp	10618356	10618444	Cucumis sativus
1369	gi|768087683|ref|NW_011953808.1|	single_mt	10652118	10652200	Cucumis sativus
1370	gi|768087683|ref|NW_011953808.1|	single_cp	10752426	10752952	Cucumis sativus
1371	gi|768087683|ref|NW_011953808.1|	single_mt	10948981	10949478	Cucumis sativus
1372	gi|768087683|ref|NW_011953808.1|	complex_mt	10979794	10980731	Cucumis sativus
1373	gi|768087683|ref|NW_011953808.1|	single_mt	11001042	11001242	Cucumis sativus
1374	gi|768087683|ref|NW_011953808.1|	complex_mt	11055858	11060767	Cucumis sativus
1375	gi|768087683|ref|NW_011953808.1|	single_mt	11175485	11176060	Cucumis sativus
1376	gi|768087683|ref|NW_011953808.1|	single_mt	11232679	11232936	Cucumis sativus
1377	gi|768087683|ref|NW_011953808.1|	complex_mt	11254424	11256459	Cucumis sativus
1378	gi|768087683|ref|NW_011953808.1|	single_cp	11401587	11401776	Cucumis sativus
1379	gi|768087683|ref|NW_011953808.1|	complex_mt	11410868	11413169	Cucumis sativus
1380	gi|768087683|ref|NW_011953808.1|	single_mt	11458478	11459128	Cucumis sativus
1381	gi|768087683|ref|NW_011953808.1|	complex_cp	11470045	11471729	Cucumis sativus
1382	gi|768087683|ref|NW_011953808.1|	complex_mt	11534018	11536179	Cucumis sativus
1383	gi|768087683|ref|NW_011953808.1|	complex_mosaic	11573148	11578386	Cucumis sativus
1384	gi|768087683|ref|NW_011953808.1|	single_cp	11643527	11643711	Cucumis sativus
1385	gi|768087683|ref|NW_011953808.1|	single_mt	11689164	11689205	Cucumis sativus
1386	gi|768087683|ref|NW_011953808.1|	complex_cp	11718676	11718906	Cucumis sativus
1387	gi|768087683|ref|NW_011953808.1|	single_cp	11782911	11782963	Cucumis sativus
1388	gi|768087683|ref|NW_011953808.1|	complex_mt	11807718	11807891	Cucumis sativus
1389	gi|768087683|ref|NW_011953808.1|	single_unknown	11813444	11813524	Cucumis sativus
1390	gi|768087683|ref|NW_011953808.1|	complex_mt	11930249	11931157	Cucumis sativus
1391	gi|768087683|ref|NW_011953808.1|	single_mt	11989465	11989508	Cucumis sativus
1392	gi|768087683|ref|NW_011953808.1|	single_cp	12048063	12048170	Cucumis sativus
1393	gi|768087683|ref|NW_011953808.1|	single_mt	12163212	12163450	Cucumis sativus
1394	gi|768087683|ref|NW_011953808.1|	single_mt	12183015	12183100	Cucumis sativus
1395	gi|768087683|ref|NW_011953808.1|	complex_cp	12205286	12205676	Cucumis sativus
1396	gi|768087683|ref|NW_011953808.1|	single_unknown	12230782	12230929	Cucumis sativus
1397	gi|768087683|ref|NW_011953808.1|	complex_mt	12257754	12259184	Cucumis sativus
1398	gi|768087683|ref|NW_011953808.1|	complex_cp	12329911	12330158	Cucumis sativus
1399	gi|768087683|ref|NW_011953808.1|	complex_mt	12373125	12373423	Cucumis sativus
1400	gi|768087683|ref|NW_011953808.1|	single_unknown	12393975	12394211	Cucumis sativus
1401	gi|768087683|ref|NW_011953808.1|	single_unknown	12428414	12428556	Cucumis sativus
1402	gi|768087683|ref|NW_011953808.1|	single_cp	12534242	12534354	Cucumis sativus
1403	gi|768087683|ref|NW_011953808.1|	single_mt	12539531	12539599	Cucumis sativus
1404	gi|768087683|ref|NW_011953808.1|	complex_mt	12554881	12572913	Cucumis sativus
1405	gi|768087683|ref|NW_011953808.1|	single_mt	12591441	12592680	Cucumis sativus
1406	gi|768087683|ref|NW_011953808.1|	single_cp	12660152	12660264	Cucumis sativus
1407	gi|768087683|ref|NW_011953808.1|	single_mt	12789174	12789268	Cucumis sativus
1408	gi|768087683|ref|NW_011953808.1|	complex_mt	12798941	12799072	Cucumis sativus
1409	gi|768087683|ref|NW_011953808.1|	single_mt	12809808	12810007	Cucumis sativus
1410	gi|768087683|ref|NW_011953808.1|	single_mt	12822129	12823410	Cucumis sativus
1411	gi|768087683|ref|NW_011953808.1|	single_mt	12828757	12828937	Cucumis sativus
1412	gi|768087683|ref|NW_011953808.1|	complex_mt	12958402	12963835	Cucumis sativus
1413	gi|768087683|ref|NW_011953808.1|	complex_mt	12971037	12974336	Cucumis sativus
1414	gi|768087683|ref|NW_011953808.1|	single_mt	13051143	13051267	Cucumis sativus
1415	gi|768087683|ref|NW_011953808.1|	complex_mt	13057295	13057717	Cucumis sativus
1416	gi|768087683|ref|NW_011953808.1|	single_cp	13074575	13074636	Cucumis sativus
1417	gi|768087683|ref|NW_011953808.1|	complex_mt	13280752	13283473	Cucumis sativus
1418	gi|768087683|ref|NW_011953808.1|	complex_mt	13599046	13601363	Cucumis sativus
1419	gi|768087683|ref|NW_011953808.1|	single_mt	13616837	13616898	Cucumis sativus
1420	gi|768087683|ref|NW_011953808.1|	complex_mt	13661606	13668828	Cucumis sativus
1421	gi|768087683|ref|NW_011953808.1|	single_mt	13749876	13750036	Cucumis sativus
1422	gi|768087683|ref|NW_011953808.1|	complex_mt	13755900	13757460	Cucumis sativus
1423	gi|768087683|ref|NW_011953808.1|	complex_mt	13794177	13796088	Cucumis sativus
1424	gi|768087683|ref|NW_011953808.1|	complex_mt	13870490	13874622	Cucumis sativus
1425	gi|768087683|ref|NW_011953808.1|	complex_mt	13986244	13988537	Cucumis sativus
1426	gi|768087683|ref|NW_011953808.1|	complex_mt	14017581	14022723	Cucumis sativus
1427	gi|768087683|ref|NW_011953808.1|	single_mt	14046325	14046368	Cucumis sativus
1428	gi|768087683|ref|NW_011953808.1|	single_mt	14073827	14074165	Cucumis sativus
1429	gi|768087683|ref|NW_011953808.1|	complex_mt	14168805	14171389	Cucumis sativus
1430	gi|768087683|ref|NW_011953808.1|	single_mt	14178282	14178570	Cucumis sativus
1431	gi|768087683|ref|NW_011953808.1|	single_cp	14194388	14194447	Cucumis sativus
1432	gi|768087683|ref|NW_011953808.1|	single_unknown	14221162	14221371	Cucumis sativus
1433	gi|768087683|ref|NW_011953808.1|	single_mt	14314122	14314223	Cucumis sativus
1434	gi|768087683|ref|NW_011953808.1|	single_mt	14446217	14446367	Cucumis sativus
1435	gi|768087683|ref|NW_011953808.1|	single_mt	14472840	14475583	Cucumis sativus
1436	gi|768087683|ref|NW_011953808.1|	single_mt	14498410	14498462	Cucumis sativus
1437	gi|768087683|ref|NW_011953808.1|	single_mt	14505705	14505935	Cucumis sativus
1438	gi|768087683|ref|NW_011953808.1|	single_mt	14564722	14564872	Cucumis sativus
1439	gi|768087683|ref|NW_011953808.1|	single_mt	14583814	14584055	Cucumis sativus
1440	gi|768087683|ref|NW_011953808.1|	complex_mosaic	14606751	14609073	Cucumis sativus
1441	gi|768087683|ref|NW_011953808.1|	complex_mt	14700123	14700578	Cucumis sativus
1442	gi|768087683|ref|NW_011953808.1|	single_cp	14801558	14801592	Cucumis sativus
1443	gi|768087683|ref|NW_011953808.1|	single_mt	14908560	14908610	Cucumis sativus
1444	gi|768087683|ref|NW_011953808.1|	single_mt	14983582	14983712	Cucumis sativus
1445	gi|768087683|ref|NW_011953808.1|	single_unknown	15194123	15194267	Cucumis sativus
1446	gi|768087683|ref|NW_011953808.1|	single_mt	15246197	15246294	Cucumis sativus
1447	gi|768087683|ref|NW_011953808.1|	complex_cp	15448586	15448905	Cucumis sativus
1448	gi|768087683|ref|NW_011953808.1|	complex_mt	15455092	15456477	Cucumis sativus
1449	gi|768087683|ref|NW_011953808.1|	single_mt	15484369	15484415	Cucumis sativus
1450	gi|768087683|ref|NW_011953808.1|	complex_mt	15580297	15580714	Cucumis sativus
1451	gi|768087683|ref|NW_011953808.1|	complex_mt	15594473	15594663	Cucumis sativus
1452	gi|768087683|ref|NW_011953808.1|	single_mt	15629053	15629174	Cucumis sativus
1453	gi|768087683|ref|NW_011953808.1|	single_cp	15692445	15694212	Cucumis sativus
1454	gi|768087683|ref|NW_011953808.1|	complex_mt	15753155	15753967	Cucumis sativus
1455	gi|768087683|ref|NW_011953808.1|	single_mt	16021461	16021530	Cucumis sativus
1456	gi|768087683|ref|NW_011953808.1|	complex_cp	16252207	16253373	Cucumis sativus
1457	gi|768087683|ref|NW_011953808.1|	single_unknown	16393254	16393756	Cucumis sativus
1458	gi|768087683|ref|NW_011953808.1|	single_cp	16409245	16409289	Cucumis sativus
1459	gi|768087683|ref|NW_011953808.1|	single_cp	16469116	16469363	Cucumis sativus
1460	gi|768087683|ref|NW_011953808.1|	single_cp	16536005	16536458	Cucumis sativus
1461	gi|768087683|ref|NW_011953808.1|	complex_mt	16576278	16577553	Cucumis sativus
1462	gi|768087683|ref|NW_011953808.1|	single_cp	16610343	16610581	Cucumis sativus
1463	gi|768087683|ref|NW_011953808.1|	single_cp	16696584	16696654	Cucumis sativus
1464	gi|768087683|ref|NW_011953808.1|	complex_mosaic	16892132	16892735	Cucumis sativus
1465	gi|768087683|ref|NW_011953808.1|	single_cp	16937940	16938218	Cucumis sativus
1466	gi|768087683|ref|NW_011953808.1|	complex_mt	17180239	17186348	Cucumis sativus
1467	gi|768087683|ref|NW_011953808.1|	single_mt	17228634	17228786	Cucumis sativus
1468	gi|768087683|ref|NW_011953808.1|	complex_mt	17273240	17274449	Cucumis sativus
1469	gi|768087683|ref|NW_011953808.1|	single_mt	17294364	17294410	Cucumis sativus
1470	gi|768087683|ref|NW_011953808.1|	complex_mt	17340604	17341390	Cucumis sativus
1471	gi|768087683|ref|NW_011953808.1|	single_cp	17349144	17349211	Cucumis sativus
1472	gi|768087683|ref|NW_011953808.1|	single_mt	17370454	17370619	Cucumis sativus
1473	gi|768087683|ref|NW_011953808.1|	single_cp	17438749	17438972	Cucumis sativus
1474	gi|768087683|ref|NW_011953808.1|	single_cp	17551534	17551654	Cucumis sativus
1475	gi|768087683|ref|NW_011953808.1|	single_mt	17590405	17590459	Cucumis sativus
1476	gi|768087683|ref|NW_011953808.1|	complex_mt	17632752	17634258	Cucumis sativus
1477	gi|768087683|ref|NW_011953808.1|	single_cp	17653434	17653774	Cucumis sativus
1478	gi|768087683|ref|NW_011953808.1|	complex_mt	17682526	17691352	Cucumis sativus
1479	gi|768087683|ref|NW_011953808.1|	complex_mt	17709910	17710334	Cucumis sativus
1480	gi|768087683|ref|NW_011953808.1|	single_mt	17894517	17894571	Cucumis sativus
1481	gi|768087683|ref|NW_011953808.1|	single_cp	17953037	17953172	Cucumis sativus
1482	gi|768087683|ref|NW_011953808.1|	complex_cp	17985608	17988610	Cucumis sativus
1483	gi|768087683|ref|NW_011953808.1|	complex_mt	18076672	18078886	Cucumis sativus
1484	gi|768087683|ref|NW_011953808.1|	single_mt	18085343	18085537	Cucumis sativus
1485	gi|768087683|ref|NW_011953808.1|	complex_mt	18110595	18110829	Cucumis sativus
1486	gi|768087683|ref|NW_011953808.1|	complex_mt	18480292	18480781	Cucumis sativus
1487	gi|768087683|ref|NW_011953808.1|	complex_mt	18571916	18577280	Cucumis sativus
1488	gi|768087683|ref|NW_011953808.1|	single_mt	18661116	18661452	Cucumis sativus
1489	gi|768087683|ref|NW_011953808.1|	single_mt	18690963	18691127	Cucumis sativus
1490	gi|768087683|ref|NW_011953808.1|	single_cp	18705539	18705616	Cucumis sativus
1491	gi|768087683|ref|NW_011953808.1|	complex_mosaic	18718731	18719701	Cucumis sativus
1492	gi|768087683|ref|NW_011953808.1|	complex_mt	18735615	18735778	Cucumis sativus
1493	gi|768087683|ref|NW_011953808.1|	complex_mt	18741330	18742627	Cucumis sativus
1494	gi|768087683|ref|NW_011953808.1|	complex_mt	18798549	18799182	Cucumis sativus
1495	gi|768087683|ref|NW_011953808.1|	single_unknown	18881163	18881279	Cucumis sativus
1496	gi|768087683|ref|NW_011953808.1|	single_mt	18907206	18907358	Cucumis sativus
1497	gi|768087683|ref|NW_011953808.1|	complex_unknown	18921170	18921289	Cucumis sativus
1498	gi|768087683|ref|NW_011953808.1|	single_unknown	18970773	18970891	Cucumis sativus
1499	gi|768087683|ref|NW_011953808.1|	single_mt	19148314	19148381	Cucumis sativus
1500	gi|768087683|ref|NW_011953808.1|	single_unknown	19471488	19471565	Cucumis sativus
1501	gi|768087683|ref|NW_011953808.1|	single_mt	19617125	19617187	Cucumis sativus
1502	gi|768087683|ref|NW_011953808.1|	single_mt	19704976	19705033	Cucumis sativus
1503	gi|768087683|ref|NW_011953808.1|	single_cp	20015270	20015319	Cucumis sativus
1504	gi|768087683|ref|NW_011953808.1|	complex_mt	20093450	20093880	Cucumis sativus
1505	gi|768087683|ref|NW_011953808.1|	complex_cp	20323980	20324259	Cucumis sativus
1506	gi|768087683|ref|NW_011953808.1|	single_mt	20397918	20397999	Cucumis sativus
1507	gi|768087683|ref|NW_011953808.1|	single_cp	20419199	20419662	Cucumis sativus
1508	gi|768087683|ref|NW_011953808.1|	single_unknown	20447483	20447596	Cucumis sativus
1509	gi|768087683|ref|NW_011953808.1|	single_cp	20470250	20470315	Cucumis sativus
1510	gi|768087683|ref|NW_011953808.1|	single_mt	20550344	20550584	Cucumis sativus
1511	gi|768087683|ref|NW_011953808.1|	single_mt	20757663	20758052	Cucumis sativus
1512	gi|768087683|ref|NW_011953808.1|	complex_cp	20873664	20877023	Cucumis sativus
1513	gi|768087683|ref|NW_011953808.1|	single_cp	20884979	20885045	Cucumis sativus
1514	gi|768087683|ref|NW_011953808.1|	single_cp	20901378	20901480	Cucumis sativus
1515	gi|768087683|ref|NW_011953808.1|	single_mt	21004437	21004542	Cucumis sativus
1516	gi|768087683|ref|NW_011953808.1|	single_cp	21085221	21085284	Cucumis sativus
1517	gi|768087683|ref|NW_011953808.1|	single_cp	21244932	21244980	Cucumis sativus
1518	gi|768087683|ref|NW_011953808.1|	single_unknown	21340760	21340826	Cucumis sativus
1519	gi|768087683|ref|NW_011953808.1|	single_cp	21400030	21400118	Cucumis sativus
1520	gi|768087683|ref|NW_011953808.1|	complex_mt	21642737	21642956	Cucumis sativus
1521	gi|768087683|ref|NW_011953808.1|	single_cp	21654456	21654589	Cucumis sativus
1522	gi|768087683|ref|NW_011953808.1|	complex_cp	21667628	21667908	Cucumis sativus
1523	gi|768087683|ref|NW_011953808.1|	single_cp	21704571	21704690	Cucumis sativus
1524	gi|768087683|ref|NW_011953808.1|	single_cp	22067451	22067493	Cucumis sativus
1525	gi|768087683|ref|NW_011953808.1|	complex_mt	22235764	22237199	Cucumis sativus
1526	gi|768087683|ref|NW_011953808.1|	single_mt	22663858	22664100	Cucumis sativus
1527	gi|768087683|ref|NW_011953808.1|	complex_mosaic	22735848	22740030	Cucumis sativus
1528	gi|768087683|ref|NW_011953808.1|	single_unknown	22816653	22816802	Cucumis sativus
1529	gi|768087683|ref|NW_011953808.1|	single_mt	22835927	22835970	Cucumis sativus
1530	gi|768087683|ref|NW_011953808.1|	single_unknown	22995736	22996041	Cucumis sativus
1531	gi|768087683|ref|NW_011953808.1|	single_cp	23344576	23344862	Cucumis sativus
1532	gi|768087683|ref|NW_011953808.1|	single_mt	23394123	23394160	Cucumis sativus
1533	gi|768087683|ref|NW_011953808.1|	single_mt	23426911	23426984	Cucumis sativus
1534	gi|768087683|ref|NW_011953808.1|	single_cp	23491879	23491945	Cucumis sativus
1535	gi|768087683|ref|NW_011953808.1|	complex_cp	23621774	23622113	Cucumis sativus
1536	gi|768087683|ref|NW_011953808.1|	single_cp	23632268	23632474	Cucumis sativus
1537	gi|768087683|ref|NW_011953808.1|	single_mt	23860268	23860514	Cucumis sativus
1538	gi|768087683|ref|NW_011953808.1|	single_cp	23962318	23962441	Cucumis sativus
1539	gi|768087683|ref|NW_011953808.1|	single_cp	24033650	24034147	Cucumis sativus
1540	gi|768087683|ref|NW_011953808.1|	single_mt	24301345	24301577	Cucumis sativus
1541	gi|768087683|ref|NW_011953808.1|	single_cp	24349890	24349975	Cucumis sativus
1542	gi|768087683|ref|NW_011953808.1|	single_mt	24376778	24376826	Cucumis sativus
1543	gi|768087683|ref|NW_011953808.1|	complex_mt	25313599	25317476	Cucumis sativus
1544	gi|768087683|ref|NW_011953808.1|	single_cp	25386790	25386973	Cucumis sativus
1545	gi|768087683|ref|NW_011953808.1|	single_mt	25463697	25463897	Cucumis sativus
1546	gi|768087683|ref|NW_011953808.1|	single_cp	25716687	25716754	Cucumis sativus
1547	gi|768087683|ref|NW_011953808.1|	single_cp	25760342	25760515	Cucumis sativus
1548	gi|768087683|ref|NW_011953808.1|	complex_mt	25854101	25856570	Cucumis sativus
1549	gi|768087683|ref|NW_011953808.1|	complex_mosaic	26039148	26042577	Cucumis sativus
1550	gi|768087683|ref|NW_011953808.1|	single_mt	26189280	26189355	Cucumis sativus
1551	gi|768087683|ref|NW_011953808.1|	single_cp	26352118	26352226	Cucumis sativus
1552	gi|768087683|ref|NW_011953808.1|	single_unknown	26380801	26380856	Cucumis sativus
1553	gi|768087683|ref|NW_011953808.1|	complex_mosaic	26495850	26498652	Cucumis sativus
1554	gi|768087683|ref|NW_011953808.1|	single_cp	26559389	26559447	Cucumis sativus
1555	gi|768087683|ref|NW_011953808.1|	single_cp	26883618	26883700	Cucumis sativus
1556	gi|768087683|ref|NW_011953808.1|	single_cp	27021909	27021994	Cucumis sativus
1557	gi|768087683|ref|NW_011953808.1|	single_cp	27877000	27877144	Cucumis sativus
1558	gi|768087683|ref|NW_011953808.1|	single_unknown	28035936	28036104	Cucumis sativus
1559	gi|768087683|ref|NW_011953808.1|	single_cp	28179896	28180126	Cucumis sativus
1560	gi|768087683|ref|NW_011953808.1|	single_unknown	28982795	28983108	Cucumis sativus
1561	gi|768087686|ref|NW_011953807.1|	single_mt	101684	101774	Cucumis sativus
1562	gi|768087686|ref|NW_011953807.1|	single_mt	113005	113525	Cucumis sativus
1563	gi|768087686|ref|NW_011953807.1|	single_unknown	148724	148797	Cucumis sativus
1564	gi|768087686|ref|NW_011953807.1|	single_mt	209484	209580	Cucumis sativus
1565	gi|768087686|ref|NW_011953807.1|	single_cp	242542	242582	Cucumis sativus
1566	gi|768087686|ref|NW_011953807.1|	single_unknown	355692	355777	Cucumis sativus
1567	gi|768087686|ref|NW_011953807.1|	single_cp	389375	389437	Cucumis sativus
1568	gi|768087686|ref|NW_011953807.1|	single_mt	399507	399805	Cucumis sativus
1569	gi|768087686|ref|NW_011953807.1|	complex_mt	411987	413414	Cucumis sativus
1570	gi|768087686|ref|NW_011953807.1|	single_mt	422859	423292	Cucumis sativus
1571	gi|768087686|ref|NW_011953807.1|	single_mt	440015	443384	Cucumis sativus
1572	gi|768087686|ref|NW_011953807.1|	complex_mt	452390	456769	Cucumis sativus
1573	gi|768087686|ref|NW_011953807.1|	complex_mt	480584	482325	Cucumis sativus
1574	gi|768087686|ref|NW_011953807.1|	single_unknown	487434	487719	Cucumis sativus
1575	gi|768087686|ref|NW_011953807.1|	single_mt	499328	499508	Cucumis sativus
1576	gi|768087686|ref|NW_011953807.1|	complex_mosaic	509713	515355	Cucumis sativus
1577	gi|768087686|ref|NW_011953807.1|	complex_mt	521890	524770	Cucumis sativus
1578	gi|768087686|ref|NW_011953807.1|	complex_mt	561799	565899	Cucumis sativus
1579	gi|768087686|ref|NW_011953807.1|	complex_mt	585678	587094	Cucumis sativus
1580	gi|768087686|ref|NW_011953807.1|	complex_mt	817801	819332	Cucumis sativus
1581	gi|768087686|ref|NW_011953807.1|	single_unknown	883578	883609	Cucumis sativus
1582	gi|768087686|ref|NW_011953807.1|	single_mt	959237	959273	Cucumis sativus
1583	gi|768087686|ref|NW_011953807.1|	complex_mt	1045179	1046976	Cucumis sativus
1584	gi|768087686|ref|NW_011953807.1|	single_mt	1064014	1064054	Cucumis sativus
1585	gi|768087686|ref|NW_011953807.1|	complex_mosaic	1168468	1170289	Cucumis sativus
1586	gi|768087686|ref|NW_011953807.1|	complex_mt	1247952	1250763	Cucumis sativus
1587	gi|768087686|ref|NW_011953807.1|	single_cp	1276522	1276734	Cucumis sativus
1588	gi|768087686|ref|NW_011953807.1|	complex_mt	1315258	1317706	Cucumis sativus
1589	gi|768087686|ref|NW_011953807.1|	single_mt	1392210	1393194	Cucumis sativus
1590	gi|768087686|ref|NW_011953807.1|	complex_mt	1490327	1492151	Cucumis sativus
1591	gi|768087686|ref|NW_011953807.1|	complex_mt	1533773	1534337	Cucumis sativus
1592	gi|768087686|ref|NW_011953807.1|	single_cp	1549161	1549244	Cucumis sativus
1593	gi|768087686|ref|NW_011953807.1|	single_mt	1622765	1623612	Cucumis sativus
1594	gi|768087686|ref|NW_011953807.1|	complex_mt	1638819	1640281	Cucumis sativus
1595	gi|768087686|ref|NW_011953807.1|	complex_mt	1648960	1649339	Cucumis sativus
1596	gi|768087686|ref|NW_011953807.1|	single_mt	1655251	1655378	Cucumis sativus
1597	gi|768087686|ref|NW_011953807.1|	complex_mt	1666505	1671193	Cucumis sativus
1598	gi|768087686|ref|NW_011953807.1|	complex_mt	1679855	1680499	Cucumis sativus
1599	gi|768087686|ref|NW_011953807.1|	single_mt	1734343	1734442	Cucumis sativus
1600	gi|768087686|ref|NW_011953807.1|	complex_mt	1831448	1834381	Cucumis sativus
1601	gi|768087686|ref|NW_011953807.1|	complex_mt	1844901	1846370	Cucumis sativus
1602	gi|768087686|ref|NW_011953807.1|	single_unknown	1877339	1877381	Cucumis sativus
1603	gi|768087686|ref|NW_011953807.1|	single_cp	1902938	1903046	Cucumis sativus
1604	gi|768087686|ref|NW_011953807.1|	complex_mt	1924594	1928120	Cucumis sativus
1605	gi|768087686|ref|NW_011953807.1|	single_cp	1948986	1949044	Cucumis sativus
1606	gi|768087686|ref|NW_011953807.1|	single_mt	1963315	1964068	Cucumis sativus
1607	gi|768087686|ref|NW_011953807.1|	single_mt	1990070	1990144	Cucumis sativus
1608	gi|768087686|ref|NW_011953807.1|	complex_mt	2045880	2052275	Cucumis sativus
1609	gi|768087686|ref|NW_011953807.1|	complex_unknown	2073965	2076566	Cucumis sativus
1610	gi|768087686|ref|NW_011953807.1|	single_mt	2130695	2134198	Cucumis sativus
1611	gi|768087686|ref|NW_011953807.1|	complex_mt	2170048	2170531	Cucumis sativus
1612	gi|768087686|ref|NW_011953807.1|	single_mt	2180973	2181005	Cucumis sativus
1613	gi|768087686|ref|NW_011953807.1|	complex_mt	2273296	2274766	Cucumis sativus
1614	gi|768087686|ref|NW_011953807.1|	complex_mt	2338034	2341489	Cucumis sativus
1615	gi|768087686|ref|NW_011953807.1|	complex_mt	2387380	2389957	Cucumis sativus
1616	gi|768087686|ref|NW_011953807.1|	single_mt	2420978	2421114	Cucumis sativus
1617	gi|768087686|ref|NW_011953807.1|	single_mt	2427739	2427809	Cucumis sativus
1618	gi|768087686|ref|NW_011953807.1|	complex_mt	2438770	2444768	Cucumis sativus
1619	gi|768087686|ref|NW_011953807.1|	complex_mt	2516294	2517796	Cucumis sativus
1620	gi|768087686|ref|NW_011953807.1|	single_cp	2526784	2526931	Cucumis sativus
1621	gi|768087686|ref|NW_011953807.1|	single_mt	2553481	2553553	Cucumis sativus
1622	gi|768087686|ref|NW_011953807.1|	complex_mosaic	2560175	2565079	Cucumis sativus
1623	gi|768087686|ref|NW_011953807.1|	complex_mt	2596989	2605032	Cucumis sativus
1624	gi|768087686|ref|NW_011953807.1|	complex_mt	2620512	2622017	Cucumis sativus
1625	gi|768087686|ref|NW_011953807.1|	single_mt	2646944	2647118	Cucumis sativus
1626	gi|768087686|ref|NW_011953807.1|	single_cp	2816730	2816793	Cucumis sativus
1627	gi|768087686|ref|NW_011953807.1|	complex_mt	2964060	2965890	Cucumis sativus
1628	gi|768087686|ref|NW_011953807.1|	single_cp	2971366	2971541	Cucumis sativus
1629	gi|768087686|ref|NW_011953807.1|	single_mt	3029724	3029952	Cucumis sativus
1630	gi|768087686|ref|NW_011953807.1|	single_cp	3087614	3087704	Cucumis sativus
1631	gi|768087686|ref|NW_011953807.1|	single_unknown	3171837	3171986	Cucumis sativus
1632	gi|768087686|ref|NW_011953807.1|	single_mt	3201647	3201873	Cucumis sativus
1633	gi|768087686|ref|NW_011953807.1|	complex_cp	3285136	3285463	Cucumis sativus
1634	gi|768087686|ref|NW_011953807.1|	complex_mt	3319939	3320109	Cucumis sativus
1635	gi|768087686|ref|NW_011953807.1|	single_cp	3693898	3693961	Cucumis sativus
1636	gi|768087686|ref|NW_011953807.1|	complex_mt	3700691	3701014	Cucumis sativus
1637	gi|768087686|ref|NW_011953807.1|	single_unknown	3717682	3717720	Cucumis sativus
1638	gi|768087686|ref|NW_011953807.1|	single_unknown	3778305	3778378	Cucumis sativus
1639	gi|768087686|ref|NW_011953807.1|	complex_mt	3858389	3858552	Cucumis sativus
1640	gi|768087686|ref|NW_011953807.1|	single_cp	3892919	3892976	Cucumis sativus
1641	gi|768087686|ref|NW_011953807.1|	single_mt	4027780	4027862	Cucumis sativus
1642	gi|768087686|ref|NW_011953807.1|	single_cp	4033973	4034052	Cucumis sativus
1643	gi|768087686|ref|NW_011953807.1|	single_unknown	4134650	4134727	Cucumis sativus
1644	gi|768087686|ref|NW_011953807.1|	single_unknown	4929250	4929411	Cucumis sativus
1645	gi|768087686|ref|NW_011953807.1|	single_cp	4973052	4973098	Cucumis sativus
1646	gi|768087686|ref|NW_011953807.1|	single_cp	5001546	5001595	Cucumis sativus
1647	gi|768087686|ref|NW_011953807.1|	single_cp	5085008	5085074	Cucumis sativus
1648	gi|768087686|ref|NW_011953807.1|	single_mt	5127719	5127871	Cucumis sativus
1649	gi|768087686|ref|NW_011953807.1|	single_cp	5156004	5156196	Cucumis sativus
1650	gi|768087686|ref|NW_011953807.1|	complex_cp	5162785	5162998	Cucumis sativus
1651	gi|768087686|ref|NW_011953807.1|	single_mt	5231067	5231175	Cucumis sativus
1652	gi|768087686|ref|NW_011953807.1|	single_mt	5249405	5249486	Cucumis sativus
1653	gi|768087686|ref|NW_011953807.1|	single_mt	5286958	5287053	Cucumis sativus
1654	gi|768087686|ref|NW_011953807.1|	single_unknown	5350580	5350767	Cucumis sativus
1655	gi|768087686|ref|NW_011953807.1|	single_mt	5398351	5398390	Cucumis sativus
1656	gi|768087686|ref|NW_011953807.1|	single_mt	5452242	5452348	Cucumis sativus
1657	gi|768087686|ref|NW_011953807.1|	single_cp	5861531	5861812	Cucumis sativus
1658	gi|768087686|ref|NW_011953807.1|	single_cp	5984665	5984711	Cucumis sativus
1659	gi|768087686|ref|NW_011953807.1|	single_cp	6062127	6062242	Cucumis sativus
1660	gi|768087686|ref|NW_011953807.1|	single_cp	6143107	6143193	Cucumis sativus
1661	gi|768087686|ref|NW_011953807.1|	single_unknown	6200415	6200489	Cucumis sativus
1662	gi|768087686|ref|NW_011953807.1|	complex_mt	6438602	6442295	Cucumis sativus
1663	gi|768087686|ref|NW_011953807.1|	single_mt	6531435	6531748	Cucumis sativus
1664	gi|768087686|ref|NW_011953807.1|	single_cp	6538191	6538463	Cucumis sativus
1665	gi|768087686|ref|NW_011953807.1|	single_cp	6595693	6595993	Cucumis sativus
1666	gi|768087686|ref|NW_011953807.1|	single_cp	6618770	6619113	Cucumis sativus
1667	gi|768087686|ref|NW_011953807.1|	single_unknown	6659659	6659789	Cucumis sativus
1668	gi|768087686|ref|NW_011953807.1|	single_cp	6793527	6793574	Cucumis sativus
1669	gi|768087686|ref|NW_011953807.1|	single_mt	6854578	6854916	Cucumis sativus
1670	gi|768087686|ref|NW_011953807.1|	single_mt	6884044	6884281	Cucumis sativus
1671	gi|768087686|ref|NW_011953807.1|	complex_cp	6904990	6905160	Cucumis sativus
1672	gi|768087686|ref|NW_011953807.1|	single_cp	7070843	7071042	Cucumis sativus
1673	gi|768087686|ref|NW_011953807.1|	single_cp	7142320	7142423	Cucumis sativus
1674	gi|768087686|ref|NW_011953807.1|	single_mt	7312906	7313100	Cucumis sativus
1675	gi|768087686|ref|NW_011953807.1|	single_cp	7375855	7375904	Cucumis sativus
1676	gi|768087686|ref|NW_011953807.1|	single_cp	7594032	7594218	Cucumis sativus
1677	gi|768087686|ref|NW_011953807.1|	single_unknown	7725225	7725542	Cucumis sativus
1678	gi|768087686|ref|NW_011953807.1|	single_unknown	7809471	7809582	Cucumis sativus
1679	gi|768087686|ref|NW_011953807.1|	single_mt	7857316	7857559	Cucumis sativus
1680	gi|768087686|ref|NW_011953807.1|	single_cp	7900792	7900999	Cucumis sativus
1681	gi|768087686|ref|NW_011953807.1|	single_unknown	7914190	7914234	Cucumis sativus
1682	gi|768087686|ref|NW_011953807.1|	complex_cp	7997596	7997819	Cucumis sativus
1683	gi|768087686|ref|NW_011953807.1|	single_mt	8004448	8004542	Cucumis sativus
1684	gi|768087686|ref|NW_011953807.1|	single_unknown	8058002	8058119	Cucumis sativus
1685	gi|768087686|ref|NW_011953807.1|	single_mt	8112862	8113191	Cucumis sativus
1686	gi|768087686|ref|NW_011953807.1|	complex_mt	8414818	8414896	Cucumis sativus
1687	gi|768087686|ref|NW_011953807.1|	single_mt	8430073	8430102	Cucumis sativus
1688	gi|768087686|ref|NW_011953807.1|	single_mt	8444042	8444697	Cucumis sativus
1689	gi|768087686|ref|NW_011953807.1|	single_mt	8487572	8487644	Cucumis sativus
1690	gi|768087686|ref|NW_011953807.1|	single_mt	8743525	8743902	Cucumis sativus
1691	gi|768087686|ref|NW_011953807.1|	single_cp	8767655	8767797	Cucumis sativus
1692	gi|768087686|ref|NW_011953807.1|	complex_mt	8791190	8792381	Cucumis sativus
1693	gi|768087686|ref|NW_011953807.1|	complex_mt	8946605	8949929	Cucumis sativus
1694	gi|768087686|ref|NW_011953807.1|	single_cp	9002249	9002300	Cucumis sativus
1695	gi|768087686|ref|NW_011953807.1|	complex_mt	9199932	9204334	Cucumis sativus
1696	gi|768087686|ref|NW_011953807.1|	complex_mt	9214981	9215442	Cucumis sativus
1697	gi|768087686|ref|NW_011953807.1|	complex_mosaic	9378529	9379350	Cucumis sativus
1698	gi|768087686|ref|NW_011953807.1|	single_cp	9414656	9414751	Cucumis sativus
1699	gi|768087686|ref|NW_011953807.1|	complex_mt	9469419	9469755	Cucumis sativus
1700	gi|768087686|ref|NW_011953807.1|	single_mt	9565355	9566191	Cucumis sativus
1701	gi|768087686|ref|NW_011953807.1|	single_mt	9605264	9605489	Cucumis sativus
1702	gi|768087686|ref|NW_011953807.1|	single_cp	9645176	9645340	Cucumis sativus
1703	gi|768087686|ref|NW_011953807.1|	single_unknown	9698964	9699068	Cucumis sativus
1704	gi|768087686|ref|NW_011953807.1|	single_mt	9730868	9730913	Cucumis sativus
1705	gi|768087686|ref|NW_011953807.1|	complex_mt	9794809	9796579	Cucumis sativus
1706	gi|768087686|ref|NW_011953807.1|	complex_mt	9832436	9837657	Cucumis sativus
1707	gi|768087686|ref|NW_011953807.1|	single_unknown	9862450	9862509	Cucumis sativus
1708	gi|768087686|ref|NW_011953807.1|	single_mt	9889863	9889906	Cucumis sativus
1709	gi|768087686|ref|NW_011953807.1|	single_mt	9916344	9916518	Cucumis sativus
1710	gi|768087686|ref|NW_011953807.1|	complex_mt	9980391	9982095	Cucumis sativus
1711	gi|768087686|ref|NW_011953807.1|	complex_cp	10039128	10039287	Cucumis sativus
1712	gi|768087686|ref|NW_011953807.1|	single_cp	10192975	10193408	Cucumis sativus
1713	gi|768087686|ref|NW_011953807.1|	single_unknown	10244099	10244175	Cucumis sativus
1714	gi|768087686|ref|NW_011953807.1|	single_mt	10354882	10354948	Cucumis sativus
1715	gi|768087686|ref|NW_011953807.1|	single_mt	10386694	10386800	Cucumis sativus
1716	gi|768087686|ref|NW_011953807.1|	complex_mt	10562843	10564332	Cucumis sativus
1717	gi|768087686|ref|NW_011953807.1|	single_mt	10702634	10703028	Cucumis sativus
1718	gi|768087686|ref|NW_011953807.1|	single_cp	10762009	10762113	Cucumis sativus
1719	gi|768087686|ref|NW_011953807.1|	single_cp	10777840	10777930	Cucumis sativus
1720	gi|768087686|ref|NW_011953807.1|	complex_mt	10802109	10804157	Cucumis sativus
1721	gi|768087686|ref|NW_011953807.1|	complex_mt	10928317	10930044	Cucumis sativus
1722	gi|768087686|ref|NW_011953807.1|	complex_mt	10987680	10987993	Cucumis sativus
1723	gi|768087686|ref|NW_011953807.1|	complex_mt	10994331	10995689	Cucumis sativus
1724	gi|768087686|ref|NW_011953807.1|	complex_cp	11168589	11168920	Cucumis sativus
1725	gi|768087686|ref|NW_011953807.1|	single_mt	11245842	11245979	Cucumis sativus
1726	gi|768087686|ref|NW_011953807.1|	complex_mt	11273511	11276466	Cucumis sativus
1727	gi|768087686|ref|NW_011953807.1|	single_mt	11352367	11352511	Cucumis sativus
1728	gi|768087686|ref|NW_011953807.1|	single_mt	11460136	11460691	Cucumis sativus
1729	gi|768087686|ref|NW_011953807.1|	single_mt	11510575	11510633	Cucumis sativus
1730	gi|768087686|ref|NW_011953807.1|	complex_mt	11551218	11552070	Cucumis sativus
1731	gi|768087686|ref|NW_011953807.1|	complex_mosaic	11559530	11560888	Cucumis sativus
1732	gi|768087686|ref|NW_011953807.1|	single_mt	11643638	11644466	Cucumis sativus
1733	gi|768087686|ref|NW_011953807.1|	complex_mt	11680903	11688598	Cucumis sativus
1734	gi|768087686|ref|NW_011953807.1|	complex_mt	11735648	11736914	Cucumis sativus
1735	gi|768087686|ref|NW_011953807.1|	single_mt	11759551	11759884	Cucumis sativus
1736	gi|768087686|ref|NW_011953807.1|	single_cp	11838893	11839033	Cucumis sativus
1737	gi|768087686|ref|NW_011953807.1|	single_mt	11926774	11926962	Cucumis sativus
1738	gi|768087686|ref|NW_011953807.1|	single_mt	11957496	11959448	Cucumis sativus
1739	gi|768087686|ref|NW_011953807.1|	single_mt	11968545	11968659	Cucumis sativus
1740	gi|768087686|ref|NW_011953807.1|	single_cp	12020061	12020164	Cucumis sativus
1741	gi|768087686|ref|NW_011953807.1|	complex_mt	12069955	12070669	Cucumis sativus
1742	gi|768087686|ref|NW_011953807.1|	single_mt	12076930	12077013	Cucumis sativus
1743	gi|768087686|ref|NW_011953807.1|	single_mt	12092387	12092589	Cucumis sativus
1744	gi|768087686|ref|NW_011953807.1|	single_mt	12137933	12139704	Cucumis sativus
1745	gi|768087686|ref|NW_011953807.1|	complex_mosaic	12144827	12150565	Cucumis sativus
1746	gi|768087686|ref|NW_011953807.1|	single_mt	12179009	12179461	Cucumis sativus
1747	gi|768087686|ref|NW_011953807.1|	complex_mt	12186743	12191659	Cucumis sativus
1748	gi|768087686|ref|NW_011953807.1|	complex_mt	12217229	12221914	Cucumis sativus
1749	gi|768087686|ref|NW_011953807.1|	complex_mt	12302202	12308291	Cucumis sativus
1750	gi|768087686|ref|NW_011953807.1|	single_mt	12361308	12362162	Cucumis sativus
1751	gi|768087686|ref|NW_011953807.1|	single_mt	12440577	12440826	Cucumis sativus
1752	gi|768087686|ref|NW_011953807.1|	single_mt	12468016	12468393	Cucumis sativus
1753	gi|768087686|ref|NW_011953807.1|	complex_mt	12481085	12481284	Cucumis sativus
1754	gi|768087686|ref|NW_011953807.1|	single_cp	12489914	12490092	Cucumis sativus
1755	gi|768087686|ref|NW_011953807.1|	complex_mt	12505520	12507451	Cucumis sativus
1756	gi|768087686|ref|NW_011953807.1|	single_cp	12524716	12524819	Cucumis sativus
1757	gi|768087686|ref|NW_011953807.1|	single_cp	12676135	12676361	Cucumis sativus
1758	gi|768087686|ref|NW_011953807.1|	complex_mt	12737166	12738672	Cucumis sativus
1759	gi|768087686|ref|NW_011953807.1|	complex_mt	12772260	12779941	Cucumis sativus
1760	gi|768087686|ref|NW_011953807.1|	complex_mt	12799462	12800126	Cucumis sativus
1761	gi|768087686|ref|NW_011953807.1|	complex_mt	12885213	12887706	Cucumis sativus
1762	gi|768087686|ref|NW_011953807.1|	complex_mt	12894416	12900368	Cucumis sativus
1763	gi|768087686|ref|NW_011953807.1|	single_cp	12916051	12916268	Cucumis sativus
1764	gi|768087686|ref|NW_011953807.1|	single_mt	12990296	12990506	Cucumis sativus
1765	gi|768087686|ref|NW_011953807.1|	complex_mt	13031569	13041443	Cucumis sativus
1766	gi|768087686|ref|NW_011953807.1|	single_mt	13109056	13109283	Cucumis sativus
1767	gi|768087686|ref|NW_011953807.1|	single_mt	13158641	13159026	Cucumis sativus
1768	gi|768087686|ref|NW_011953807.1|	single_mt	13172276	13172348	Cucumis sativus
1769	gi|768087686|ref|NW_011953807.1|	single_mt	13183624	13183777	Cucumis sativus
1770	gi|768087686|ref|NW_011953807.1|	complex_mt	13241626	13243705	Cucumis sativus
1771	gi|768087686|ref|NW_011953807.1|	complex_mt	13250497	13252736	Cucumis sativus
1772	gi|768087686|ref|NW_011953807.1|	single_mt	13279747	13280075	Cucumis sativus
1773	gi|768087686|ref|NW_011953807.1|	single_mt	13326377	13326579	Cucumis sativus
1774	gi|768087686|ref|NW_011953807.1|	single_mt	13355734	13355816	Cucumis sativus
1775	gi|768087686|ref|NW_011953807.1|	complex_mt	13414594	13414906	Cucumis sativus
1776	gi|768087686|ref|NW_011953807.1|	single_mt	13452145	13452263	Cucumis sativus
1777	gi|768087686|ref|NW_011953807.1|	complex_mt	13465190	13466511	Cucumis sativus
1778	gi|768087686|ref|NW_011953807.1|	single_mt	13474931	13474993	Cucumis sativus
1779	gi|768087686|ref|NW_011953807.1|	single_cp	13531220	13531309	Cucumis sativus
1780	gi|768087686|ref|NW_011953807.1|	single_mt	13537347	13538629	Cucumis sativus
1781	gi|768087686|ref|NW_011953807.1|	complex_mosaic	13557993	13571096	Cucumis sativus
1782	gi|768087686|ref|NW_011953807.1|	complex_mt	13582645	13584144	Cucumis sativus
1783	gi|768087686|ref|NW_011953807.1|	complex_cp	13602189	13603165	Cucumis sativus
1784	gi|768087686|ref|NW_011953807.1|	single_mt	13618892	13619324	Cucumis sativus
1785	gi|768087686|ref|NW_011953807.1|	single_cp	13719473	13719711	Cucumis sativus
1786	gi|768087686|ref|NW_011953807.1|	single_mt	13732044	13732320	Cucumis sativus
1787	gi|768087686|ref|NW_011953807.1|	complex_mt	13782788	13783239	Cucumis sativus
1788	gi|768087686|ref|NW_011953807.1|	single_cp	13797190	13797488	Cucumis sativus
1789	gi|768087686|ref|NW_011953807.1|	complex_mt	13814473	13816520	Cucumis sativus
1790	gi|768087686|ref|NW_011953807.1|	complex_mt	13826180	13827682	Cucumis sativus
1791	gi|768087686|ref|NW_011953807.1|	single_mt	13868145	13868404	Cucumis sativus
1792	gi|768087686|ref|NW_011953807.1|	single_mt	13889477	13889673	Cucumis sativus
1793	gi|768087686|ref|NW_011953807.1|	complex_mt	13920335	13921427	Cucumis sativus
1794	gi|768087686|ref|NW_011953807.1|	single_mt	13958559	13958591	Cucumis sativus
1795	gi|768087686|ref|NW_011953807.1|	complex_mt	13970359	13973805	Cucumis sativus
1796	gi|768087686|ref|NW_011953807.1|	complex_mt	14087580	14087979	Cucumis sativus
1797	gi|768087686|ref|NW_011953807.1|	complex_mt	14116920	14117157	Cucumis sativus
1798	gi|768087686|ref|NW_011953807.1|	single_mt	14214702	14215550	Cucumis sativus
1799	gi|768087686|ref|NW_011953807.1|	single_mt	14233140	14233387	Cucumis sativus
1800	gi|768087686|ref|NW_011953807.1|	single_mt	14258584	14259091	Cucumis sativus
1801	gi|768087686|ref|NW_011953807.1|	single_mt	14285527	14286039	Cucumis sativus
1802	gi|768087686|ref|NW_011953807.1|	complex_mt	14353059	14354548	Cucumis sativus
1803	gi|768087686|ref|NW_011953807.1|	complex_mt	14436495	14436898	Cucumis sativus
1804	gi|768087686|ref|NW_011953807.1|	complex_mt	14521292	14521606	Cucumis sativus
1805	gi|768087686|ref|NW_011953807.1|	complex_mt	14570581	14572215	Cucumis sativus
1806	gi|768087686|ref|NW_011953807.1|	single_cp	14653682	14653770	Cucumis sativus
1807	gi|768087686|ref|NW_011953807.1|	single_unknown	14708202	14708267	Cucumis sativus
1808	gi|768087686|ref|NW_011953807.1|	single_mt	14761084	14761244	Cucumis sativus
1809	gi|768087686|ref|NW_011953807.1|	single_mt	14817606	14817859	Cucumis sativus
1810	gi|768087686|ref|NW_011953807.1|	complex_mosaic	14828092	14835468	Cucumis sativus
1811	gi|768087686|ref|NW_011953807.1|	complex_mt	14867558	14868046	Cucumis sativus
1812	gi|768087686|ref|NW_011953807.1|	complex_mt	14882412	14882841	Cucumis sativus
1813	gi|768087686|ref|NW_011953807.1|	complex_mosaic	14910227	14911420	Cucumis sativus
1814	gi|768087686|ref|NW_011953807.1|	complex_mt	14921105	14922510	Cucumis sativus
1815	gi|768087686|ref|NW_011953807.1|	single_cp	15126844	15127052	Cucumis sativus
1816	gi|768087686|ref|NW_011953807.1|	single_mt	15181752	15181791	Cucumis sativus
1817	gi|768087686|ref|NW_011953807.1|	complex_cp	15198258	15200887	Cucumis sativus
1818	gi|768087686|ref|NW_011953807.1|	complex_mt	15304789	15307449	Cucumis sativus
1819	gi|768087686|ref|NW_011953807.1|	complex_mt	15343838	15345064	Cucumis sativus
1820	gi|768087686|ref|NW_011953807.1|	single_cp	15481771	15481842	Cucumis sativus
1821	gi|768087686|ref|NW_011953807.1|	single_mt	15586081	15586242	Cucumis sativus
1822	gi|768087686|ref|NW_011953807.1|	single_mt	15666927	15667034	Cucumis sativus
1823	gi|768087686|ref|NW_011953807.1|	single_mt	15673526	15673780	Cucumis sativus
1824	gi|768087686|ref|NW_011953807.1|	single_cp	15705221	15705387	Cucumis sativus
1825	gi|768087686|ref|NW_011953807.1|	single_cp	16084465	16084515	Cucumis sativus
1826	gi|768087686|ref|NW_011953807.1|	complex_mt	16147837	16149348	Cucumis sativus
1827	gi|768087686|ref|NW_011953807.1|	complex_mt	16165613	16167205	Cucumis sativus
1828	gi|768087686|ref|NW_011953807.1|	single_mt	16326097	16326200	Cucumis sativus
1829	gi|768087686|ref|NW_011953807.1|	complex_mt	16468577	16469447	Cucumis sativus
1830	gi|768087686|ref|NW_011953807.1|	complex_mt	16480806	16486559	Cucumis sativus
1831	gi|768087686|ref|NW_011953807.1|	complex_mt	16705622	16705699	Cucumis sativus
1832	gi|768087686|ref|NW_011953807.1|	complex_mt	16861653	16862169	Cucumis sativus
1833	gi|768087686|ref|NW_011953807.1|	complex_mt	16942159	16943262	Cucumis sativus
1834	gi|768087686|ref|NW_011953807.1|	single_mt	17006476	17006614	Cucumis sativus
1835	gi|768087686|ref|NW_011953807.1|	single_mt	17054854	17054901	Cucumis sativus
1836	gi|768087686|ref|NW_011953807.1|	complex_mt	17122264	17124140	Cucumis sativus
1837	gi|768087686|ref|NW_011953807.1|	complex_mosaic	17165287	17167821	Cucumis sativus
1838	gi|768087686|ref|NW_011953807.1|	single_mt	17326577	17327091	Cucumis sativus
1839	gi|768087686|ref|NW_011953807.1|	single_mt	17338452	17338825	Cucumis sativus
1840	gi|768087686|ref|NW_011953807.1|	single_mt	17384650	17384767	Cucumis sativus
1841	gi|768087686|ref|NW_011953807.1|	single_mt	17397784	17397827	Cucumis sativus
1842	gi|768087686|ref|NW_011953807.1|	single_cp	17447638	17447685	Cucumis sativus
1843	gi|768087686|ref|NW_011953807.1|	single_mt	17553241	17553567	Cucumis sativus
1844	gi|768087686|ref|NW_011953807.1|	complex_mt	17572943	17574074	Cucumis sativus
1845	gi|768087686|ref|NW_011953807.1|	single_mt	17697758	17697799	Cucumis sativus
1846	gi|768087686|ref|NW_011953807.1|	complex_cp	17777493	17777997	Cucumis sativus
1847	gi|768087686|ref|NW_011953807.1|	single_cp	18031327	18031591	Cucumis sativus
1848	gi|768087686|ref|NW_011953807.1|	single_mt	18052931	18053076	Cucumis sativus
1849	gi|768087686|ref|NW_011953807.1|	single_mt	18086199	18086605	Cucumis sativus
1850	gi|768087686|ref|NW_011953807.1|	single_mt	18132575	18132813	Cucumis sativus
1851	gi|768087686|ref|NW_011953807.1|	single_unknown	18178090	18178260	Cucumis sativus
1852	gi|768087686|ref|NW_011953807.1|	single_mt	18269310	18269415	Cucumis sativus
1853	gi|768087686|ref|NW_011953807.1|	single_mt	18333821	18334060	Cucumis sativus
1854	gi|768087686|ref|NW_011953807.1|	single_mt	18367175	18367302	Cucumis sativus
1855	gi|768087686|ref|NW_011953807.1|	single_mt	18460382	18460451	Cucumis sativus
1856	gi|768087686|ref|NW_011953807.1|	single_mt	18478651	18479129	Cucumis sativus
1857	gi|768087686|ref|NW_011953807.1|	single_unknown	18581328	18581802	Cucumis sativus
1858	gi|768087686|ref|NW_011953807.1|	single_cp	18595213	18595585	Cucumis sativus
1859	gi|768087686|ref|NW_011953807.1|	complex_cp	18638468	18638787	Cucumis sativus
1860	gi|768087686|ref|NW_011953807.1|	single_cp	18678720	18679156	Cucumis sativus
1861	gi|768087686|ref|NW_011953807.1|	single_cp	18695776	18695813	Cucumis sativus
1862	gi|768087686|ref|NW_011953807.1|	complex_mt	18725196	18725799	Cucumis sativus
1863	gi|768087686|ref|NW_011953807.1|	single_mt	18740718	18741026	Cucumis sativus
1864	gi|768087686|ref|NW_011953807.1|	single_mt	18768195	18768314	Cucumis sativus
1865	gi|768087686|ref|NW_011953807.1|	single_mt	18791659	18791756	Cucumis sativus
1866	gi|768087686|ref|NW_011953807.1|	single_mt	18831663	18831778	Cucumis sativus
1867	gi|768087686|ref|NW_011953807.1|	complex_mt	18860476	18862729	Cucumis sativus
1868	gi|768087686|ref|NW_011953807.1|	complex_mt	18903146	18905911	Cucumis sativus
1869	gi|768087686|ref|NW_011953807.1|	single_mt	18927343	18927439	Cucumis sativus
1870	gi|768087686|ref|NW_011953807.1|	single_mt	18932454	18932587	Cucumis sativus
1871	gi|768087686|ref|NW_011953807.1|	complex_mt	18949070	18950486	Cucumis sativus
1872	gi|768087686|ref|NW_011953807.1|	single_mt	18974681	18975096	Cucumis sativus
1873	gi|768087686|ref|NW_011953807.1|	complex_mt	19001397	19003097	Cucumis sativus
1874	gi|768087686|ref|NW_011953807.1|	complex_mt	19035861	19037183	Cucumis sativus
1875	gi|768087686|ref|NW_011953807.1|	single_mt	19042475	19042651	Cucumis sativus
1876	gi|768087686|ref|NW_011953807.1|	single_unknown	19085629	19085850	Cucumis sativus
1877	gi|768087686|ref|NW_011953807.1|	complex_mt	19109008	19109283	Cucumis sativus
1878	gi|768087686|ref|NW_011953807.1|	complex_mt	19116853	19117232	Cucumis sativus
1879	gi|768087686|ref|NW_011953807.1|	complex_mt	19130940	19133047	Cucumis sativus
1880	gi|768087686|ref|NW_011953807.1|	complex_mt	19144786	19148763	Cucumis sativus
1881	gi|768087686|ref|NW_011953807.1|	single_mt	19157351	19157898	Cucumis sativus
1882	gi|768087686|ref|NW_011953807.1|	single_mt	19184012	19184223	Cucumis sativus
1883	gi|768087686|ref|NW_011953807.1|	complex_mt	19216520	19217920	Cucumis sativus
1884	gi|768087686|ref|NW_011953807.1|	single_mt	19235026	19235101	Cucumis sativus
1885	gi|768087686|ref|NW_011953807.1|	complex_mt	19272522	19283807	Cucumis sativus
1886	gi|768087686|ref|NW_011953807.1|	single_cp	19354475	19354932	Cucumis sativus
1887	gi|768087686|ref|NW_011953807.1|	complex_mosaic	19400147	19404121	Cucumis sativus
1888	gi|768087686|ref|NW_011953807.1|	single_mt	19414035	19414091	Cucumis sativus
1889	gi|768087686|ref|NW_011953807.1|	complex_mt	19578333	19583885	Cucumis sativus
1890	gi|768087686|ref|NW_011953807.1|	complex_mt	19651757	19651954	Cucumis sativus
1891	gi|768087686|ref|NW_011953807.1|	complex_mt	19659418	19659949	Cucumis sativus
1892	gi|768087686|ref|NW_011953807.1|	single_mt	19810153	19810234	Cucumis sativus
1893	gi|768087686|ref|NW_011953807.1|	complex_cp	20076693	20078101	Cucumis sativus
1894	gi|768087686|ref|NW_011953807.1|	single_mt	20128780	20128823	Cucumis sativus
1895	gi|768087686|ref|NW_011953807.1|	single_mt	20145169	20145318	Cucumis sativus
1896	gi|768087686|ref|NW_011953807.1|	single_cp	20181021	20181591	Cucumis sativus
1897	gi|768087686|ref|NW_011953807.1|	complex_mt	20200651	20203056	Cucumis sativus
1898	gi|768087686|ref|NW_011953807.1|	single_unknown	20231085	20231280	Cucumis sativus
1899	gi|768087686|ref|NW_011953807.1|	single_cp	20268165	20268400	Cucumis sativus
1900	gi|768087686|ref|NW_011953807.1|	single_mt	20283851	20284185	Cucumis sativus
1901	gi|768087686|ref|NW_011953807.1|	single_unknown	20320207	20320565	Cucumis sativus
1902	gi|768087686|ref|NW_011953807.1|	complex_cp	20401018	20401252	Cucumis sativus
1903	gi|768087686|ref|NW_011953807.1|	complex_unknown	20455474	20455826	Cucumis sativus
1904	gi|768087686|ref|NW_011953807.1|	complex_unknown	20467252	20467724	Cucumis sativus
1905	gi|768087686|ref|NW_011953807.1|	complex_mt	20569702	20569916	Cucumis sativus
1906	gi|768087686|ref|NW_011953807.1|	complex_mosaic	20645038	20648819	Cucumis sativus
1907	gi|768087686|ref|NW_011953807.1|	single_cp	20726295	20726471	Cucumis sativus
1908	gi|768087686|ref|NW_011953807.1|	single_unknown	20801995	20802158	Cucumis sativus
1909	gi|768087686|ref|NW_011953807.1|	single_mt	20839610	20839794	Cucumis sativus
1910	gi|768087686|ref|NW_011953807.1|	single_unknown	20947123	20947341	Cucumis sativus
1911	gi|768087686|ref|NW_011953807.1|	single_mt	21016536	21016652	Cucumis sativus
1912	gi|768087686|ref|NW_011953807.1|	single_cp	21199417	21199668	Cucumis sativus
1913	gi|768087686|ref|NW_011953807.1|	single_cp	21204714	21204776	Cucumis sativus
1914	gi|768087686|ref|NW_011953807.1|	single_mt	21276802	21276900	Cucumis sativus
1915	gi|768087686|ref|NW_011953807.1|	complex_mt	21576186	21579425	Cucumis sativus
1916	gi|768087686|ref|NW_011953807.1|	complex_cp	21707340	21708172	Cucumis sativus
1917	gi|768087686|ref|NW_011953807.1|	single_unknown	21761403	21761709	Cucumis sativus
1918	gi|768087686|ref|NW_011953807.1|	single_mt	21873343	21873422	Cucumis sativus
1919	gi|768087686|ref|NW_011953807.1|	single_cp	21899663	21899719	Cucumis sativus
1920	gi|768087686|ref|NW_011953807.1|	single_unknown	22052980	22053315	Cucumis sativus
1921	gi|768087686|ref|NW_011953807.1|	complex_mt	22126124	22126848	Cucumis sativus
1922	gi|768087686|ref|NW_011953807.1|	single_cp	22286995	22287086	Cucumis sativus
1923	gi|768087686|ref|NW_011953807.1|	single_cp	22321442	22321609	Cucumis sativus
1924	gi|768087686|ref|NW_011953807.1|	single_cp	22428629	22428768	Cucumis sativus
1925	gi|768087686|ref|NW_011953807.1|	single_cp	22444854	22444891	Cucumis sativus
1926	gi|768087686|ref|NW_011953807.1|	single_mt	22567537	22567618	Cucumis sativus
1927	gi|768087686|ref|NW_011953807.1|	single_cp	22631860	22631909	Cucumis sativus
1928	gi|768087686|ref|NW_011953807.1|	single_cp	22698461	22698538	Cucumis sativus
1929	gi|768087686|ref|NW_011953807.1|	single_cp	22752008	22752170	Cucumis sativus
1930	gi|768087686|ref|NW_011953807.1|	complex_mt	22807866	22808121	Cucumis sativus
1931	gi|768087686|ref|NW_011953807.1|	single_unknown	22826022	22826559	Cucumis sativus
1932	gi|768087686|ref|NW_011953807.1|	single_cp	22886791	22886886	Cucumis sativus
1933	gi|768087686|ref|NW_011953807.1|	single_cp	22960231	22960346	Cucumis sativus
1934	gi|768087686|ref|NW_011953807.1|	single_cp	22967097	22967210	Cucumis sativus
1935	gi|768087686|ref|NW_011953807.1|	single_unknown	23145845	23146071	Cucumis sativus
1936	gi|768087686|ref|NW_011953807.1|	single_cp	23200373	23200577	Cucumis sativus
1937	gi|768087686|ref|NW_011953807.1|	single_unknown	23218594	23218634	Cucumis sativus
1938	gi|768087686|ref|NW_011953807.1|	single_cp	23298855	23298908	Cucumis sativus
1939	gi|768087686|ref|NW_011953807.1|	single_cp	23410323	23410503	Cucumis sativus
1940	gi|768087686|ref|NW_011953807.1|	single_mt	23437056	23437115	Cucumis sativus
1941	gi|768087686|ref|NW_011953807.1|	single_mt	23499148	23499359	Cucumis sativus
1942	gi|768087686|ref|NW_011953807.1|	single_cp	23670773	23670844	Cucumis sativus
1943	gi|768087686|ref|NW_011953807.1|	single_mt	23806281	23806315	Cucumis sativus
1944	gi|768087686|ref|NW_011953807.1|	single_unknown	23873645	23873722	Cucumis sativus
1945	gi|768087686|ref|NW_011953807.1|	complex_cp	23888991	23889896	Cucumis sativus
1946	gi|768087686|ref|NW_011953807.1|	complex_cp	23920483	23920713	Cucumis sativus
1947	gi|768087686|ref|NW_011953807.1|	single_cp	24010808	24010855	Cucumis sativus
1948	gi|768087686|ref|NW_011953807.1|	complex_mosaic	24258741	24258945	Cucumis sativus
1949	gi|768087686|ref|NW_011953807.1|	single_unknown	24322313	24322537	Cucumis sativus
1950	gi|768087686|ref|NW_011953807.1|	single_cp	24478259	24478391	Cucumis sativus
1951	gi|768087686|ref|NW_011953807.1|	single_unknown	24495763	24495915	Cucumis sativus
1952	gi|768087686|ref|NW_011953807.1|	single_cp	24687511	24687584	Cucumis sativus
1953	gi|768087686|ref|NW_011953807.1|	single_mt	24800059	24800228	Cucumis sativus
1954	gi|768087686|ref|NW_011953807.1|	single_mt	25053593	25053645	Cucumis sativus
1955	gi|768087686|ref|NW_011953807.1|	complex_unknown	25114807	25119333	Cucumis sativus
1956	gi|768087686|ref|NW_011953807.1|	complex_mt	25190801	25191353	Cucumis sativus
1957	gi|768087686|ref|NW_011953807.1|	complex_mt	25274816	25278491	Cucumis sativus
1958	gi|768087686|ref|NW_011953807.1|	single_mt	25312510	25312615	Cucumis sativus
1959	gi|768087686|ref|NW_011953807.1|	single_unknown	25317901	25317944	Cucumis sativus
1960	gi|768087686|ref|NW_011953807.1|	complex_mt	25412848	25413755	Cucumis sativus
1961	gi|768087686|ref|NW_011953807.1|	single_mt	25455317	25455598	Cucumis sativus
1962	gi|768087686|ref|NW_011953807.1|	single_unknown	25466229	25466428	Cucumis sativus
1963	gi|768087686|ref|NW_011953807.1|	single_cp	25474349	25474602	Cucumis sativus
1964	gi|768087686|ref|NW_011953807.1|	single_cp	25483341	25483583	Cucumis sativus
1965	gi|768087686|ref|NW_011953807.1|	single_mt	25505228	25505326	Cucumis sativus
1966	gi|768087686|ref|NW_011953807.1|	complex_mt	25520056	25520252	Cucumis sativus
1967	gi|768087686|ref|NW_011953807.1|	single_mt	25545368	25545446	Cucumis sativus
1968	gi|768087686|ref|NW_011953807.1|	complex_mt	25601994	25602281	Cucumis sativus
1969	gi|768087686|ref|NW_011953807.1|	single_unknown	25658905	25659010	Cucumis sativus
1970	gi|768087686|ref|NW_011953807.1|	complex_cp	25718093	25723398	Cucumis sativus
1971	gi|768087686|ref|NW_011953807.1|	single_mt	25729198	25729420	Cucumis sativus
1972	gi|768087686|ref|NW_011953807.1|	single_mt	25796161	25796262	Cucumis sativus
1973	gi|768087686|ref|NW_011953807.1|	single_cp	25808837	25809017	Cucumis sativus
1974	gi|768087686|ref|NW_011953807.1|	single_cp	25875477	25875556	Cucumis sativus
1975	gi|768087686|ref|NW_011953807.1|	single_cp	25989602	25989699	Cucumis sativus
1976	gi|768087686|ref|NW_011953807.1|	single_mt	26036011	26036565	Cucumis sativus
1977	gi|768087686|ref|NW_011953807.1|	complex_mt	26090697	26095309	Cucumis sativus
1978	gi|768087686|ref|NW_011953807.1|	single_cp	26250782	26251123	Cucumis sativus
1979	gi|768087686|ref|NW_011953807.1|	single_mt	26352582	26352641	Cucumis sativus
1980	gi|768087686|ref|NW_011953807.1|	single_cp	26383468	26383675	Cucumis sativus
1981	gi|768087686|ref|NW_011953807.1|	single_unknown	26502049	26502107	Cucumis sativus
1982	gi|768087686|ref|NW_011953807.1|	single_unknown	26523987	26524048	Cucumis sativus
1983	gi|768087686|ref|NW_011953807.1|	single_cp	26621655	26621802	Cucumis sativus
1984	gi|768087686|ref|NW_011953807.1|	single_mt	26709017	26709106	Cucumis sativus
1985	gi|768087686|ref|NW_011953807.1|	single_cp	26738806	26738845	Cucumis sativus
1986	gi|768087686|ref|NW_011953807.1|	single_cp	26794890	26794938	Cucumis sativus
1987	gi|768087686|ref|NW_011953807.1|	single_unknown	26842533	26842591	Cucumis sativus
1988	gi|768087686|ref|NW_011953807.1|	single_mt	26997619	26997951	Cucumis sativus
1989	gi|768087686|ref|NW_011953807.1|	complex_mt	27116762	27117768	Cucumis sativus
1990	gi|768087686|ref|NW_011953807.1|	complex_mosaic	27139651	27144912	Cucumis sativus
1991	gi|768087686|ref|NW_011953807.1|	complex_cp	27166460	27169478	Cucumis sativus
1992	gi|768087686|ref|NW_011953807.1|	single_cp	27334918	27334984	Cucumis sativus
1993	gi|768087686|ref|NW_011953807.1|	single_unknown	27703583	27703717	Cucumis sativus
1994	gi|768087686|ref|NW_011953807.1|	single_mt	27749393	27749504	Cucumis sativus
1995	gi|768087686|ref|NW_011953807.1|	single_cp	27778729	27778805	Cucumis sativus
1996	gi|768087689|ref|NW_011953806.1|	single_unknown	44217	44439	Cucumis sativus
1997	gi|768087689|ref|NW_011953806.1|	single_cp	271732	271840	Cucumis sativus
1998	gi|768087689|ref|NW_011953806.1|	complex_mosaic	336022	336664	Cucumis sativus
[truncated: 38,015 more rows]
