# Supplementary material for: Mosaic mitochondrial-plastid insertions into the nuclear genome show evidence of both non-homologous end joining and homologous recombination
Source: BMC Evol Biol. 2018 Nov 3;18:162. doi: 10.1186/s12862-018-1279-x (PMC6215612; doi:10.1186/s12862-018-1279-x)
Supplement: Supplementary file 2 — Table S2. Complex insertions with long homology. Table contains information about 16 insertions that show long homology. (XLSX 13 kb) [file 12862_2018_1279_MOESM2_ESM.xlsx]

## Sheet: גיליון1
Complex insertions with long homology
	insertion_index	number of fragments	seg_i	seg_i_organelle	organelle	distance	pident	length	real_seg_len	qstart	qend	sstart	send	sseqid	org
1	5634	2	240	mt	mt		99.5	13572	12570	218999	232562	11499600	11513132	gi|1039693259|ref|NW_016089422.1|	Daucus carota
	5634		240	mt	mt		99.5	13572	12570	266381	279944	11499600	11513132	gi|1039693259|ref|NW_016089422.1|	Daucus carota
	5634		241	cp	cp	-1002	98.78	3429	2427	38163	41582	11512131	11515538	gi|1039693259|ref|NW_016089422.1|	Daucus carota
2	15489	2	225	mt	mt		91.18	1961	1756	388282	390241	22355982	22357908	NC_016104.2	Glycine max
	15489		226	mt	mt	-205	93.59	421	216	248729	249148	22357704	22358124	NC_016104.2	Glycine max
3	19583	2	55	mt	mt		99.28	5005	916	219231	224226	5239402	5244406	gi|297610002|ref|NC_008402.2|	Oryza sativa
	19583		56	mt	mt	-4089	99.28	5270	1181	408097	413357	5240318	5245585	gi|297610002|ref|NC_008402.2|	Oryza sativa
4	19584	2	57	mt	mt		99.22	5917	5864	402189	408105	5256890	5262799	gi|297610002|ref|NC_008402.2|	Oryza sativa
	19584		58	mt	mt	-53	99.41	2537	2484	336260	338795	5262747	5265283	gi|297610002|ref|NC_008402.2|	Oryza sativa
5	26576	2	9	cp	cp		78.88	1037	248	67643	68658	5043	6027	NW_008250897.1	Phoenix dactylifera
	26576		10	mt	mt	-789	74.64	1053	264	456434	457460	5239	6229	NW_008250897.1	Phoenix dactylifera
6	37475	2	146	mt	mt		74.29	245	175	748519	748744	4358438	4358677	NC_012020.3	Vitis vinifera
	37475		147	mt	mt	-70	72.39	594	524	497942	498523	4358608	4359172	NC_012020.3	Vitis vinifera
7	42991	2	389	mt	mt		98.68	3108	2929	522841	525937	74665540	74668640	NC_024461.1	Zea mays
	42991		389	mt	mt		98.68	3108	2929	453904	457000	74665540	74668640	NC_024461.1	Zea mays
	42991		390	mt	mt	-179	98.8	666	487	137341	138006	74668462	74669122	NC_024461.1	Zea mays
8	43037	2	440	mt	mt		99.89	6372	6194	225132	231503	81186918	81193289	NC_024461.1	Zea mays
	43037		441	mt	mt	-178	99.94	6550	6372	123627	130175	81193112	81199660	NC_024461.1	Zea mays
	43037		441	mt	mt	-178	99.94	6550	6372	42845	49393	81193112	81199660	NC_024461.1	Zea mays
9	44522	2	874	mt	mt		99.57	5534	5348	349295	354818	156747273	156752806	NC_024462.1	Zea mays
	44522		875	mt	mt	-186	99.57	3057	2871	510393	513448	156752621	156755671	NC_024462.1	Zea mays
10	46894	2	1136	mt	mt		94.56	423	376	94814	95225	51592126	51592540	NC_024464.1	Zea mays
	46894		1137	mt	mt	-47	99.79	4680	4633	479949	484628	51592494	51597173	NC_024464.1	Zea mays
11	49036	2	34	mt	mt		99.63	25628	8747	42502	68112	6942016	6967637	NC_024467.1	Zea mays
	49036		35	mt	mt	-16881	99.55	17386	505	113649	131017	6950757	6968136	NC_024467.1	Zea mays
12	15500	3	240	mt	mt		97.58	9479	9478	265667	275109	23578784	23588189	NC_016104.2	Glycine max
	15500		241	mt	mt	-1	97.53	2351	2299	390150	392492	23588189	23590538	NC_016104.2	Glycine max
	15500		242	mt	mt	-51	93.34	1276	1225	205642	206901	23590488	23591722	NC_016104.2	Glycine max
13	25831	3	1	cp	cp		78.15	476	227	83972	84435	145058	145508	NW_008247035.1	Phoenix dactylifera
	25831		2	mt	mt	-249	86.94	1118	862	482926	484038	145260	146366	NW_008247035.1	Phoenix dactylifera
	25831		3	mt	mt	-7	91.77	729	722	484118	484846	146360	147085	NW_008247035.1	Phoenix dactylifera
14	26566	3	2	cp	cp		74.2	1492	1407	84101	85546	770	2154	NW_008250667.1	Phoenix dactylifera
	26566		3	mt	mt	-85	76.22	698	227	482978	483620	2070	2755	NW_008250667.1	Phoenix dactylifera
	26566		4	cp	cp	-386	84.15	1584	1198	82268	83828	2370	3898	NW_008250667.1	Phoenix dactylifera
15	12884	4	278	mt	mt		98.74	2703	2600	210625	213325	24272547	24275247	NC_016099.2	Glycine max
	12884		279	mt	mt	-103	99.44	1780	1676	119473	121244	24275145	24276923	NC_016099.2	Glycine max
	12884		280	mt	mt	-1	99.78	4516	4406	8578	13087	24276923	24281436	NC_016099.2	Glycine max
	12884		281	mt	mt	-109	99.81	3094	2985	125751	128844	24281328	24284420	NC_016099.2	Glycine max
16	14180	4	168	mt	mt		93.01	5966	5964	369644	375576	10360204	10366144	NC_016101.2	Glycine max
	14180		169	mt	mt	-2	90.2	4550	4546	168492	173022	10366143	10370606	NC_016101.2	Glycine max
	14180		170	mt	mt	-2	91.19	227	221	173082	173308	10370605	10370831	NC_016101.2	Glycine max
	14180		171	mt	mt	-4	93.43	3559	3369	284759	288302	10370828	10374381	NC_016101.2	Glycine max
	14180		172	mt	mt	-186	88.96	670	484	212866	213489	10374196	10374864	NC_016101.2	Glycine max
